# Supplementary material for: Global phylogeographical distribution of Gloeoporus dichrous
Source: PLoS One. 2023 Jul 13;18(7):e0288498. doi: 10.1371/journal.pone.0288498 (PMC10343081; doi:10.1371/journal.pone.0288498)
Supplement: S1 Table — (XLSX) [file pone.0288498.s003.xlsx]

## Sheet: Sheet3
No.	Class	Order	Family	Species	Culture/ Specimen/ Voucher no.	GenBank Accessions
						ITS	nLSU	rpb2	tef1
1	Agaricomycetes	Agaricales	Agaricaceae	Macrolepiota dolichaula	xml2013058	LT716021	KY418836	KY418988	KY419044
2	Agaricomycetes	Agaricales	Lyophyllaceae	Tricholomella constricta	IE-BSG-HC84/75	AF357036	AF223188	DQ825412	EF421079
3	Agaricomycetes	Agaricales	Physalacriaceae	Cyptotrama asprata	ZRL2015093	LT716057	KY418873	KY419018	KY419072
4	Agaricomycetes	Amylocorticiales	Amylocorticiaceae	Amylocorticium cebennense	HHB_2808	GU187505	GU187561	GU187770	GU187675
5	Agaricomycetes	Amylocorticiales	Amylocorticiaceae	Serpulomyces borealis	CFMR:L-8014	GU187512	GU187570	GU187782	GU187686
6	Agaricomycetes	Atheliales	Atheliaceae	Athelia arachnoidea	CBS418_72	GU187504	GU187557	GU187769	GU187672
7	Agaricomycetes	Auriculariales	Auriculariaceae	Auricularia heimuer	Xiaoheimao	LT716074	KY418890	KY419035	KY419083
8	Agaricomycetes	Boletales	Boletaceae	Tylopilus porphytosporus	MB97-023	DQ534563	DQ534643	GU187800	GU187734
9	Agaricomycetes	Boletales	Hygrophoropsidaceae	Hygrophoropsis aurantiaca	AFTOL-ID 714	AY854067	AY684156	AY786059	AY883427
10	Agaricomycetes	Boletales	Serpulaceae	Serpula lacrymans	REG_383	GU187542	GU187596	GU187809	GU187752
11	Agaricomycetes	Cantharellales	Hydnaceae	Hydnum albomagnum	AFTOL-ID 471	DQ218305	AY700199	DQ234553	DQ234568
12	Agaricomycetes	Gloeophyllales	Gloeophyllaceae	Gloeophyllum trabeum	1320	HM536094	HM536067	HM536112	HM536113
13	Agaricomycetes	Hymenochaetales	Hymenochaetaceae	Fomitiporia mediterranea	AFTOL-ID 688	AY854080	AY684157	AY803748	AY885149
14	Agaricomycetes	Hymenochaetales	Hymenochaetaceae	Porodaedalea chinensis	Cui 10252	KX673606	MH152358	MH101479	MG585301
15	Agaricomycetes	Hymenochaetales	Repetobasidiaceae	Peniophorella praetermissum	AFTOL-ID 518	AY854081	AY700185	AY787221	AY885150
16	Agaricomycetes	Jaapiales	Jaapiaceae	Jaapia argillacea	CBS252_74	GU187524	GU187581	GU187788	GU187711
17	Agaricomycetes	Phallales	Phallaceae	Phallus hadriani	AFTOL-ID 683	DQ404385	AY885165	DQ408114	DQ435792
18	Agaricomycetes	Polyporales	Fomitopsidaceae	Antrodia cincta	H_Miettinen_14830_X1711	NR_158320	KT711028
19	Agaricomycetes	Polyporales	Fomitopsidaceae	Antrodia ignobilis	H_Vlasak_1209_36	NR_158321	NG_070097
20	Agaricomycetes	Polyporales	Fomitopsidaceae	Antrodia subserpens	BJFC_000081	NR_158313	NG_069264
21	Agaricomycetes	Polyporales	Fomitopsidaceae	Climacocystis montana	BJFC_Cui_9603	NR_132900	NG_058872		KJ566645
22	Agaricomycetes	Polyporales	Fomitopsidaceae	Fibroporia ceracea	BJFC_Dai_13013	NR_154005	NG_060425		KU550563
23	Agaricomycetes	Polyporales	Ganodermataceae	Ganoderma australe	ZRL20151500	LT716076	KY418900		KY419088
24	Agaricomycetes	Polyporales	Ganodermataceae	Ganoderma boninense	WD 2085	KJ143906		KJ143965	KJ143925
25	Agaricomycetes	Polyporales	Ganodermataceae	Ganoderma weixiensis	HKAS_100649	NR_166271	NG_067863		MK302442
26	Agaricomycetes	Polyporales	Irpicaceae	Gloeoporus africanus	918572	MG572764	MG572748	MG593292
27	Agaricomycetes	Polyporales	Irpicaceae	Gloeoporus guerreroanus	ICN_139059	MG57N754	MG57N738	MG59N283
28	Agaricomycetes	Polyporales	Irpicaceae	Gloeoporus orientalis	GJ050831-98	MG572758	MG572742
29	Agaricomycetes	Polyporales	Irpicaceae	Gloeoporus pannocinctus	DLL2009-146	JQ67L105
30	Agaricomycetes	Polyporales	Irpicaceae	Gloeoporus pannocinctus	CBS_291-71	MH860130	MH871903
31	Agaricomycetes	Polyporales	Irpicaceae	Gloeoporus pannocinctus	CFMR_DLL2011-208	KJ14M698
32	Agaricomycetes	Polyporales	Irpicaceae	Gloeoporus pannocinctus	FP-135015	MG572755	MG572739	MG593284
33	Agaricomycetes	Polyporales	Irpicaceae	Gloeoporus pannocinctus	14260	KU502505
34	Agaricomycetes	Polyporales	Irpicaceae	Gloeoporus phlebophorus	PDD_105690	MK404668
35	Agaricomycetes	Polyporales	Irpicaceae	Gloeoporus thelephoroides	BZ-2896	MG572757	MG572741	MG593286
36	Agaricomycetes	Polyporales	Irpicaceae	Meruliopsis albomellea	BJFC_Dai_15205	NR_158332	NG_058953
37	Agaricomycetes	Polyporales	Irpicaceae	Meruliopsis cystidiata	776308	MG572749	MG572733	MG593278
38	Agaricomycetes	Polyporales	Irpicaceae	Meruliopsis variegata	BJFC_Li_1780	NR_166794	NG_068737
39	Agaricomycetes	Polyporales	Meruliaceae	Phlebia fuscotuberculata	SWFC_Zhao_10239	NR_171254	NG_075329
40	Agaricomycetes	Polyporales	Meruliaceae	Phlebia wuliangshanensis	SWFC_3475	NR_173840	NG_075288
41	Agaricomycetes	Polyporales	Phanerochaetaceae	Phanerochaete cystidiata	TNM_GC_1708-358	NR_160572	NG_067799	OK136025	MZ913599
42	Agaricomycetes	Polyporales	Phanerochaetaceae	Phanerochaete fusca	TNM_Wu_1409-161	NR_160573	NG_067801	OK136028	MZ913602
43	Agaricomycetes	Polyporales	Phanerochaetaceae	Rhizochaete belizensis	CFMR_FP-150712	NR_165204	NG_067785	KP134936
44	Agaricomycetes	Polyporales	Polyporaceae	Cerrena aurantiopora	NIBR_FG0000102423	NR_158290	NG_060384
45	Agaricomycetes	Polyporales	Polyporaceae	Grammothelopsis subtropica	BJFC_Cui_9035	NR_158463	NG_060642		KF181124
46	Agaricomycetes	Polyporales	Polyporaceae	Neofavolus squamatus	BJFC_Cui_12175	NR_172754	NG_075213	KX900317	KX900370
47	Agaricomycetes	Polyporales	Polyporaceae	Perenniporia yinggelingensis	BJFC_Cui_13625	NR_171823	NG_068564		MH427996
48	Agaricomycetes	Polyporales	Polyporaceae	Picipes jiajinensis	BJFC_Cui_10748	NR_169903	NG_075206	KU189974	KU189901
49	Agaricomycetes	Polyporales	Polyporaceae	Picipes pseudovarius	BJFC_Cui_10548	NR_169904	NG_075207	KU189991	KU189931
50	Agaricomycetes	Polyporales	Polyporaceae	Polyporus arcularius	Cui11398	KU189766	KU189797	KU189980	KU189911
51	Agaricomycetes	Polyporales	Polyporaceae	Polyporus squamosus	Cui10595	KU189778	KU189809	KU189988	KU189925
52	Agaricomycetes	Polyporales	Polyporaceae	Truncospora macrospora	BJFC_Cui_8106	NR_137793	NG_059948	KX880871	KX880920
53	Agaricomycetes	Polyporales	Sparassidaceae	Sparassis cystidiosa f. flabelliformis	HKAS_59855	NR_138383	NG_059471	JQ743098
54	Agaricomycetes	Russulales	Russulaceae	Lactarius ustulatus	SFC20160726-79	NR_169953	NG_068598	MH936984
55	Agaricomycetes	Russulales	Russulaceae	Russula abietiphila	HCCN 14799	NR_173863		MN380509
56	Agaricomycetes	Thelephorales	Thelephoraceae	Polyozellus multiplex	AFTOL-ID 677	DQ411528	AY634275	DQ408134	DQ028604
57	Agaricomycetes	Trechisporales	Hydnodontaceae	Trechispora alnicola	AFTOL-ID 665	DQ411529	AY635768	DQ408135	DQ059052
58	Tremellomycetes	Cystofilobasidiales	Cystofilobasidiaceae	Cystofilobasidium bisporidii	CBS_6346	KF036597	EU085532	KF036832	KF037103
59	Tremellomycetes	Tremellales	Cuniculitremaceae	Fellomyces borneensis	CBS_8282	AJ608642	AF189877	KF036872	KF037141
60	Tremellomycetes	Tremellales	Cuniculitremaceae	Kockovaella thailandica	CBS_7552	AB054095	AF075516	KF036910	KF037173
61	Tremellomycetes	Trichosporonales	Tetragoniomycetaceae	Takashimella formosensis	CBS_9812	AY787859	AY787858	KF036735	KF037006
