# Supplementary material for: Global phylogeographical distribution of Gloeoporus dichrous
Source: PLoS One. 2023 Jul 13;18(7):e0288498. doi: 10.1371/journal.pone.0288498 (PMC10343081; doi:10.1371/journal.pone.0288498)
Supplement: S1 File — (FASTA) [file pone.0288498.s004.fasta]

>KUC20131001_30_KOR
ACG-AG--TTCT--------------TGA----------------AC-G-GGTTGTAGCTGGCTC--TTTTT--------------------------TAAGAGCA-TGTGCACGCC------T------------GGCTCAATT--------C----------CACTCCTTAACC-TCTGTGCACTT-------------------A-TTGTAGG-------TCGGTGGAGG-----------------------------------CTGGCGCAAGTC----------------------AGTTTGAA---------------------------------------------------------GC--------------CTTCCTATG----------TTTT---A--TTACAA--AC--------GT-AT-------------CAGTTA-------T-AGAA------TG-T-C------------------TTAC-----TTT-----------GCTA-------T-AAT---GC-AAT---TATATACAACTTTCAGCAACGGATCTCTTGGCTCTCGCATCGATGAAGAACGCAGCGAA-ATGCGATAAGTAATGTGAATTGCAG-A-ATTCAGTG-----AATCATC-GAATCTTTGAACGCACCTTGCACCCCTTGG-TATTCCGAGG-GGTATGCCTGTTTGAGTGTCATGGT-ATTCTC-A----------ACCC-CCAA---ATTCTT---T-----ATT-GAGTCTTGGTGGGC---TTGGAC-TTGGA-GG-TT-----------GTGCTG--G----ATT---TTTA------------TTAATTCAGCTCCTC-TGAAATGTATTAGTGT------G---AATCT-----------------T---------ACG---------------GATCG---------------------C-CTTCAGTGTGATAAT--------------------TGT-CTACGCTGT----------------------------------------------------------GGTTG--TG-A-------------AGTAT------------------------------------------------------------ATTTGTATTCATGC-T-TC----------T-AA----------------------TC----------------------------------------------------GTCTCTTAA-----------------------------------------------TGAGAC-AA---------------------------------TTACATCT---TT-GACATCT--CGATTGT-CCGAGTTGTAGTCTAGAGAAGCATTTTCCGCGCTGGA-CCGTGTACAAG-TCTCTTGGAATAGAGCGTCATAGAGGGTGAGAATCCCGTCCATGACACGGAC-TACCAG-TGC-TTTGTGATGTGCTCTCAAAGAGTCGAGTTGTTTGGGAATGCAGCTCAAAATGGGTGGTAAATTCCATCTAAAGCTAAATATTGGCGAGAGACCGATAGCGAACAAGTACCGTGAGGGAAAGATG-AAAAGCACTTTGGAAAGAGAGTTAAACAGTACGTGAAATTGCTGAAAGGGAAACGATTGAAGTC-AGTCGCGTTATTCAGAACTCAGCCTT-AC------CTCGG----TA-TGGTGCATTTTCTGT---TTAAC-GGGCCAGCATCAGTTTTGAT----TGCCGGAAAAAGGTTAGAG-AAATGTGGCA--C--CTTC---GG--GT-GTG-TTATAGTCTCTA--ATTGTATAC-GGTGGTTGGGACTGAGG----AACTCAGTACACCT-TTA----TGGTCGGG-----------GTTC-GCCCACG--TTTGTAC-TTAGGATGCTGGCGTAATGGCTTTAAGCGAC-------------------------------------------------------------------------------------------------------------------------------------------------------------------------------------------------------------------------------------------------------------------------------------------------------------------------------------------------------------------------------------------------------------------------------------------------------------------------------------------------------------------------------------------------------------------------------------------------------------------------------------------------------------------------------------------------------------------------------------------------------------------------------------------------------------------------------------------------------------------------------------------------------------------------------------------------------------------------------------------------------------------------------------------------------------------------------------------------------------------------------------------------------------------------------------------------------------------------------------------------------------------------------------------------------------------------------------------------------------------------------------------------------------------------------------------------------------------------------------------------------------------------------------------------------------------------------------------------------------------------------------------------------------------------------------------------------------------------------------------------------------------------------------------------------------------------------------------------------------------------------------------------------------------------------------------------------------------------------------------------------------------------------------------------------------------------------------------------------------------------------------------------------------------------------------------------------------------------------------------------------------------------------------------------------------------------------------------------------------------------------------------------------------------------------------------------------------------------------------------------------------------------------------------------------------------------------------------------------------------------------------------------------------------------------------------------------------------------------------------------------------------------------------------------------------------------------------------------------------------------------------------------------------------------------------------------------------------------------------------------------------------
>F20963_TPE
---------------------------------------------------------------------------------------------------------------------------------------------------------------------------------TCTGTGCACTT-------------------A-TTGTAGG-------TCGGTGGAGG-----------------------------------CTGGCGCAAGTC----------------------AGTTTGAA---------------------------------------------------------GC--------------CTTCCTATG----------TTTT---A--TTACAA--AC--------GT-AT-------------CAGTTA-------T-AGAA------TG-T-C------------------TTAC-----TTT-----------GCTA-------T-AAT---GC-AAT---TATATACAACTTTCAGCAACGGATCTCTTGGCTCTCGCATCGATGAAGAACGCAGCGAA-ATGCGATAAGTAATGTGAATTGCAG-A-ATTCAGTG-----AATCATC-GAATCTTTGAACGCACCTTGCACCCCTTGG-TATTCCGAGG-GGTATGCCTGTTTGAGTGTCATGGT-ATTCTC-A----------ACCC-CCAA---ATTCTT---T-----ATT-GAGTCTTGGTGGGC---TTGGAC-TTGGA-GG-TT-----------GTGCTG--G----ATT---TTTA------------TCAATTCAGCTCCTC-TGAAATGTATTAGTGT------G---AATCT-----------------T---------ACG---------------GATCG---------------------C-CTTCAGTGTGATAAT--------------------TGT-CTACGCTGT----------------------------------------------------------GGTTG--TG-A-------------AGTAT------------------------------------------------------------ATTTGTATTCATGC-T-TC----------T-AA----------------------TC----------------------------------------------------GTCTCTTAA-----------------------------------------------TGAGAC-AA---------------------------------TTACATCT---TT-GACATCT--CGATTGT-CCGAGTTGTAGTCTAGAGAAGCATTTTCCGCGCTGGA-CCGTGTACAAG-TCTCTTGAATGGACCGCTCATAGAGGGTGAGAATCCCGTCCATGACACGGAC-TACCAG-TGC-TTTGTGATGTGCTCTCAAAGAGTCGAGTTGTTTGGGAATGCAGCTCAAAATGGGTGGTAAATTCCATCTAAAGCTAAATATTGGCGAGAGACCGATAGCGAACAAGTACCGTGAGGGAAAGATG-AAAAGCACTTTGGAAAGAGAGTTAAACAGTACGTGAAATTGCTGAAAGGGAAACGATTGAAGTC-AGTCGCGTTATTCAGAACTCAGCCTT-AC------CTCGG----TA-TGGTGCATTTTCTGT---TTAAC-GGGCCAGCATCAGTTTTGAT----TGCCGGAAAAAGGTTAGAG-AAATGTGGCA--C--CTTC---GG--GT-GTG-TTATAGTCTCTA--ATTGTATAC-GGTGGTTGGGACTGAGG----AACTCAGTACACCT-TTA----TGGTCGGG-----------GTTC-GCCCACG--TTTGTAC-TTAGGATGCTGGCGTAATGGCTTTAAGCGACCCGTCTTGAAACACGGACCAAGGAGTCTAACATGCCTGCGAGTG-------------------------------------------------------------------------------------------------------------------------------------------------------------------------------------------------------------------------------------------------------------------TTGTCTCTCATGG-CGTGT-ATCTCCGTTGGCTCGATATCCGCACCGGTCATC-GAGTTCTTGGAGGAGTGGGGTCTCGAGTCCCTTGAGGAGAACGCACACTC-CGCGACGCCGT------GCACGAAGGTCTTCGTCAACGGTGTCTGGATGGGTGTTCACCGTGACCCGGCAAACCTGGTCAGGACGATCAAGAAACTGCGTCGTAAGGACGACATCAGTCCCGAAGTGTCCGTCGTTCGGGATATC-CGTGAGCGCGAGTTGCGTCTGTACACAGATGCAGGACGTGTCTGCCGACCGCTCTTCATCGTGGAGAA------CCACCACCTCGCGATCAGGAAGAAGCACATCGAGAAGAT-------------------CG------------TCAAC-----GGCATTCCCGTCT--------------------------TCGACGAGTTCGGCCAGCCGGTGTATGAGATCGATT------------CTGACGACAAAGTCACTGACAAGC---AAAAGATC------ACCCCGTATGAGTTCACGGACCTCATCAAGGATGGTGTAGTCGAGATGCTGGACGCGGAGGAAG--AGGAGACGGTCATGATTTGTATGTCGCCGGAGGATCTGGAGAACTC--------------------GCGATTGCAAGCGGCGGGAATAGATCCGC------------------------------------------------ACACGAAGGACC----------CGTCAGAG---------------TTCGACCCTGCGGCGACGATCAAGGCTCCGACGTCAG---------CGCACACATG-GACCCATTGTGAGATTCACCCGAGTATGA-TCTTGGGTGTTTGCGCTAGTATTATTC-------------------------------------------------------------------------------------------------------------------------------------------------------------------------------------------------------------------------------------------------------------------------------------------------------------------------------------------------------------------------------------------------------------------------------------------------------------------------------------------------------------------------------------------------------------------------------------------------------------------------------------------------------------------------------------------------------------------------------------------------------------------------------------------------------------------------------------------------------------------------------------------------------------------------------------------------------------------------------------------------------------------------------------------------------------------------------------------------------------------------------------------------------------------------------------------------------------------------------------------------------------------------------------------------------------------------------------------------------------------------------------------------------------------------------------------------------------------------------------------------------------------------------------------------------------------------------------------------------------------------------------------------------------------------------------------------------------------------------------------------------------
>Dai_11466_CHN
ACG-AG--TTCT--------------TGA----------------AC-G-GGTTGTAGCTGGCTC-TTTTTT--------------------------TAAGAGCA-TGTGCACGCC------TG-----------GGCTCAATT--------C----------CACTCCTTAACC-TCTGTGCACTT-------------------A-TTGTAGG-------TCGGTGGAGG-----------------------------------CTGGYGCAAGTC----------------------AGTTTGAA---------------------------------------------------------GC--------------CTTCCTATG----------TTTT---A--TTACAA--AC--------GT-AT-------------CAGTTA-------T-AGAA------TG-T-C------------------TTAC-----TTT-----------GCTA-------T-AAT---GC-AAT---TATATACAACTTTCAGCAACGGATCTCTTGGCTCTCGCATCGATGAAGAACGCAGCGAA-ATGCGATAAGTAATGTGAATTGCAG-A-ATTCAGTG-----AATCATC-GAATCTTTGAACGCACCTTGCACCCCTTGG-TATTCCGAGG-GGTATGCCTGTTTGAGTGTCATGGT-ATTCTC-A----------ACCC-CCAA---ATTCTT---T-----ATT-GAGTCTTGGTGGGC---TTGGAC-TTGGA-GG-TT-----------GTGCTG--G----ATT---TTTA------------TTAATTCAGCTCCTC-TGAAATGTATTAGTGT------G---AATCT-----------------T---------ACG---------------GATYG---------------------C-CTTCAGTGTGATAAT--------------------TGT-CTACGCTGT----------------------------------------------------------GGTTG--TG-A-------------AGTAT------------------------------------------------------------ATTTGTATTCATGC-T-TC----------T-AA----------------------TC----------------------------------------------------GTCTCTTAA-----------------------------------------------TGAGAC-AA---------------------------------TTACATCT---TT-GACATC-----------------------------------------------------------------------------------------------------------------------------TTTGTGATGTGCTCTCAAAGAGTCGAGTTGTTTGGGAATGCAGCTCAAAATGGGTGGTAAATTCCATCTAAAGCTAAATATTGGCGAGAGACCGATAGCGAACAAGTACCGTGAGGGAAAGATG-AAAAGCACTTTGGAAAGAGAGTTAAACAGTACGTGAAATTGCTGAAAGGGAAACGATTGAAGTC-AGTCGCGTTATTCAGAACTCAGCCTT-AC------CTCGG----TA-TGGTGCATTTTCTGT---TTAAC-GGGCCAGCATCAGTTTTGAT----TGCCGGAAAAAGGTTAGAG-AAATGTGGCA--C--CTTC---GG--GT-GTG-TTATAGTCTCTA--ATTGTATAC-GGTGGTTGGGACTGAGG----AACTCAGTACACCT-TTA----TGGTCGGG-----------GTTC-GCCCACG--TTTGTAC-TTAGGATGCTGGCGTAATGGCTTTAAGCGACCCGTCTTGAAACACGGACCAAGGAGTCTAACATGCCTGCGAGTGTTTGGGT--GGTAAACCC-GAGCGCGTAATGAAAGTG-AA---AGTTGGG-ATCTCT-GTCGT------------GGAGAGCACCGACGCCCGGACCAGAAC-TTCT-GTGACGG----CCCTGCGGTAG-AGCATGTATGTTGGGACCCGAAAGATGGTGAACTATGCCTGAATAGGGTGAAGCCAGAGGAAACTCTGGTGGAGGCTCGTAGCGATTCTGACGTGC-AAATCGATCGTCAAATTT-GGGT-ATAGGGG--------------------------GTTGGCTCGATATCCGCACCGGTCATC-GAGTTCTTGGAGGAGTGGGGTCTCGAGTCTCTTGAGGAGAACGCACACTC-CGCGACGCCGT------GCACGAAAGTCTTCGTCAACGGTGTCTGGATGGGTGTCCATCGTGACCCGGCGAACTTGGTCAGGACGATCAAGAAGCTGCGTCGTAAGGACGACATCAGCCCCGAAGTGTCCGTCGTGCGGGATATC-CGTGAGCGCGAGTTGCGCTTGTATACAGATGCAGGACGTGTCTGCCGACCGCTCTTCATCGTGGAGAA------CCACCACCTCGCGATCAGGAAGAAGCACATCGAGAAGAT-------------------CG------------TCAAC-----GGCATCCCCGTCT--------------------------TCGACGAATTTGGCCAACCGGTGTATGAGATTGATT------------CTGACGACAAAGTCACTGACAAGC---AAAAGATC------ACCCCGTATGAGTTCACGGACCTCATCAAGGATGGTGTCGTCGAGATGCTGGACGCGGAGGAAG--AGGAGACGGTCATGATTTGTATGTCGCCGGAGGATCTGGAGAACTC--------------------GCGATTGCAAGCGGCGGGAATAGATCCGC------------------------------------------------ACACGAAGGACC----------CGTCGGAG---------------TTCGACCCTGCGGCGACGATCAAGGCTCCGACGTCAG---------CACATACATG-GACCCATTGTGAGATTCACCCGAGTATGA-TCTTGGGTGTTTGCGCTAGTATTATTCTGCTA-----------------------------TCCTCATCAT-CGCTGGT---------------------------------------------------------------GGTACTGGTGAATTCGAGGCTGGTATCTCCAAGGATGGTCAGACCCGTGAACACGCTCTCCTTGCCTTCACCCTCGGTGTCAGGCAACTCATCGTCGCCGTCAACAAGATGGACACCACCA-------------------------------------------------------------------------------------------------------------------------------------------------------------------------------------------------------------------------------------------------------------------------------------------------------------------------------------------------------AGTGGAGCGAGGACCGTTTCAACGAAATCGTCAAGGAAACCTCCACCTTCATCAAGA-----------------------------------------------------------------------------------------------AGGTCGGCTACAACCCCAAGGCCGTCGCTTTCGTCCCCATCTCTGGCTG---------------------------------------------------------------------------------------------------------------------GCACGGTGAC-------------------------------------------------------------------------------------------------------------------------------------------------------------------------------------------------------------------------------------------------------------------AACATGTTGG-------------------------------------------ARGAGTCCGCCAAGTATG--------------------------------------------------------------------------------------------TCGTGCTGCTATGA--TCGAT-TCGGCGC------------------------------GCGTTTACTGATAGCG-CTTTCTTCCTATAGCATGCCATGGTACAAGGGCTGGACTAA-----------------------------------------------GGAGACCAAGGC-CGGTGTTGTCAA--------------------------------------------------------------------------------------------------------GGGTAA---------------------------------------------------------------GA
>Cui9985_CHN
ACG-AG--TTCT--------------TGA----------------AC-G-GGTTGTAGCTGGCTC-TTTTTT--------------------------TAAGAGCA-TGTGCACGCC------T------------GGCTCAATT--------C----------CACTCCTTAACC-TCTGTGCACTT-------------------A-CTGTAGG-------TCGGTGGAGG-----------------------------------CTGGCGCAAGTC----------------------AGTTTGAA---------------------------------------------------------GC--------------CTTCCTATG----------TTTT---A--TTACAA--AC--------GT-AT-------------CAGTTA-------T-AGAA------TG-T-C------------------TTAC-----TTT-----------GCTA-------T-AAT---GC-AAT---TATATACAACTTTCAGCAACGGATCTCTTGGCTCTCGCATCGATGAAGAACGCAGCGAA-ATGCGATAAGTAATGTGAATTGCAG-A-ATTCAGTG-----AATCATC-GAATCTTTGAACGCACCTTGCACCCCTTGG-TATTCCGAGG-GGTATGCCTGTTTGAGTGTCATGGT-ATTCTC-A----------ACCC-CCAA---ATTCTT---T-----ATT-GAGTCTTGGTGGGC---TTGGAC-TTGGA-GG-TT-----------GTGCTG--G----ATT---TTTA------------TCRATTCAGCTCCTC-TGAAATATATTAGTGT------G---AATCT-----------------T---------ACG---------------GATCG---------------------C-CTTCAGTGTGATAAT--------------------TGT-CTACGCTGT----------------------------------------------------------GGTTG--TG-A-------------AGTAT------------------------------------------------------------ATTTGTATTCATGC-T-TC----------T-AA----------------------TC----------------------------------------------------GTCTCTTAA-----------------------------------------------TGAGAC-AA---------------------------------TTACATCT---TT-GACATCT--CGATTGT-CCGAGTTGTAGTCTAGAGAAGCATTTTCCGCGCTGGA-CCGTGTACAAG-TCTCTTGGAATAGAGCGTCATAGAGGGTGAGAATCCCGTCCATGACACGGAC-TACCAG-TGC-TTTGTGATGTGCTCTCAAAGAGTCGAGTTGTTTGGGAATGCAGCTCAAAATGGGTGGTAAATTCCATCTAAAGCTAAATATTGGCGAGAGACCGATAGCGAACAAGTACCGTGAGGGAAAGATG-AAAAGCACTTTGGAAAGAGAGTTAAACAGTACGTGAAATTGCTGAAAGGGAAACGATTGAAGTC-AGTCGCGTTATTCAGAACTCAGCCTT-AC------CTCGG----TA-TGGTGCATTTTCTGT---TTAAC-GGGCCAGCATCAGTTTTGAT----TGCCGGAAAAAGGTTAGAG-AAATGTGGCA--C--CTTC---GG--GT-GTG-TTATAGTCTCTA--ATTGTATAC-GGTGGTTGGGACTGAGG----AACTCAGTACACCT-TTA----TGGTCGGG-----------GTTC-GCCCACG--TTTGTAC-TTAGGATGCTGGCGTAATGGCTTTAAGCGACCCGTCTTGAAACACGGACCAAGGAGTCTAACATGCCTGCGAGTGTTTGGGT--GGTAAACCC-GAGCGCGTAATGAAAGTG-AA---AGTTGGG-ATCTCT-GTCGT------------GGAGAGCACCGACGCCCGGACCAGAAC-TTCT-GTGACGG----CCCTGCGGTAG-AGCATGTATGTTGGGACCCGAAAGATGGTGAACTATGCCTGAATAGGGTGAAGCCAGAGGAAACTCTGGTGGAGGCTCGTAGCGATTCTGACGTGC-AAATCGATCGTCAAATTT-GGGT-ATAGGGGTTGTCGCTCATGG-CGTGT-ATCTCCGTTGGCTCGATATCCGCACCGGTCATC-GAGTTCTTGGAGGAGTGGGGTCTCGAGTCTCTTGAGGAGAAYGCACACTC-CGCGACTCCGT------GCACGAAGGTCTTCGTCAACGGTGTCTGGATGGGTGTYCATCGTGACCCGGCGAACCTGGTCAGGACGATCAAGAAGCTGCGTCGCAAGGACGACATCAGTCCCGAAGTGTCCGTCGTTCGGGATATC-CGTGAGCGCGAGCTGCGCYTGTAYACAGAYGCAGGACGTGTCTGTCGACCGCTCTTCATCGTGGAGAA------CCACCACCTCGCGATCAGGAAGAAGCACATCGAGAAGAT-------------------CG------------TCAAC-----GGCATCCCCGTCT--------------------------TCGACGAGTTCGGCCAGCCGGTGTATGAGATCGATT------------CTGACGACAAAGTCACTGACAAGC---AAAAGATC------ACTCCGTATGAGTTCACGGACCTCATCAAGGATGGTGTCGTCGAGATGCTGGATGCGGAGGAAG--AGGAGACGGTCATGATTTGTATGTCGCCGGAGGATCTGGAGAACTC--------------------GCGCTTGCAAGCGGCGGGCATAGATCCGC------------------------------------------------ACACGAAGGACC----------CGTCAGAG---------------TTCGACCCTGCGGCSACGATCAAGGCTCCGACGTCAG---------CRCACACATG-GACCCATTGTGAGATTCACCCGAGTATGA-TCTTGGGTGTTTGCGCTAGTATCATTCTGCTA-----------------------------TCCTCATCAT-CGCTGGT---------------------------------------------------------------GGTACTGGTGAATTCGAGGCTGGTATCTCCAAGGATGGTCAGACCCGTGAACACGCTCTCCTTGCCTTCACCCTCGGTGTCAGGCAACTCATCGTCGCCGTCAACAAGATGGACACCACCA-------------------------------------------------------------------------------------------------------------------------------------------------------------------------------------------------------------------------------------------------------------------------------------------------------------------------------------------------------AGTGGAGCGAGGACCGTTTCAACGAAATCGTCAAGGAAACCTCCACCTTCATCAAGA-----------------------------------------------------------------------------------------------AGGTCGGCTACAACCCCAAGGCCGTCGCTTTCGTCCCCATCTCTGGCTG---------------------------------------------------------------------------------------------------------------------GCACGGTGAC-------------------------------------------------------------------------------------------------------------------------------------------------------------------------------------------------------------------------------------------------------------------AACATGTTGG-------------------------------------------AGGAGTCCGCCAAGTATG--------------------------------------------------------------------------------------------TCGTGCTGCTATGA--TCGAT-TCGGCGC------------------------------GCGTTTACTGATAGCG-CTTTCTTCCTATAGCATGCCATGGTACAAGGGCTGGACTAA-----------------------------------------------GGAGACCAAGGC-CGGTGTTGTCAA--------------------------------------------------------------------------------------------------------GGGTAA---------------------------------------------------------------GA
>F25510_CHN
ACG-AG--TTCT--------------TGA----------------AC-G-GGTTGTAGCTGGCTC-TTTTTT--------------------------TAAGAGCA-TGTGCACGCC------T------------GGCTCAATT--------C----------CACTCCTTAACC-TCTGTGCACTT-------------------A-TTGTAGG-------TCGGTGGAGG-----------------------------------CTGGTGCAAGTC----------------------AGTTTGAA---------------------------------------------------------GC--------------CTTCCTATG----------TTTT---A--TTACAA--AC--------GT-AT-------------CAGTTA-------T-AGAA------TG-T-C------------------TTAC-----TTT-----------GCTA-------T-AAT---GC-AAT---TATATACAACTTTCAGCAACGGATCTCTTGGCTCTCGCATCGATGAAGAACGCAGCGAA-ATGCGATAAGTAATGTGAATTGCAG-A-ATTCAGTG-----AATCATC-GAATCTTTGAACGCACCTTGCACCCCTTGG-TATTCCGAGG-GGTATGCCTGTTTGAGTGTCATGGT-ATTCTC-A----------ACCC-CCAA---ATTCTT---T-----ATT-GAGTCTTGGTGGGC---TTGGAC-TTGGA-GG-TT-----------GTGCTG--G----ATT---TTTA------------TTAATTCAGCTCCTC-TGAAATGTATTAGTGT------G---AATCT-----------------T---------ACG---------------GATCG---------------------C-CTTCAGTGTGATAAT--------------------TGT-CTACGCTGT----------------------------------------------------------GGTTG--TG-A-------------AGTAT------------------------------------------------------------ATTTGTATTCATGC-T-TC----------T-AA----------------------TC----------------------------------------------------GTCTCTTAA-----------------------------------------------TGAGAC-AA---------------------------------TTACATCT---TT-GACATCT--CGATTGT-CCGAGTTGTAGTCTAGAGAAGCATTTTCCGCGCTGGA-CCGTGTACAAG-TCTCTTGGAATAGAGCGTCATAGAGGGTGAGAATCCCGTCCATGACACGGAC-TACCAG-TGC-TTTGTGATGTGCTCTCAAAGAGTCGAGTTGTTTGGGAATGCAGCTCAAAATGGGTGGTAAATTCCATCTAAAGCTAAATATTGGCGAGAGACCGATAGCGAACAAGTACCGTGAGGGAAAGATG-AAAAGCACTTTGGAAAGAGAGTTAAACAGTACGTGAAATTGCTGAAAGGGAAACGATTGAAGTC-AGTCGCGTTATTCAGAACTCAGCCTT-AC------CTCGG----TA-TGGTGCATTTTCTGT---TTAAC-GGGCCAGCATCAGTTTTGAT----TGCCGGAAAAAGGTTAGAG-AAATGTGGCA--C--CTTC---GG--GT-GTG-TTATAGTCTCTA--ATTGTATAC-GGTGGTTGGGACTGAGG----AACTCAGTACACCT-TTA----TGGTCGGG-----------GTTC-GCCCACG--TTTGTAC-TTAGGATGCTGGCGTAATGGCTTTAAGCGACCCGTCTTGAAACACGGACCAAGGAGTCTAACATGCCTGCGAGTGTTTGGGT--GGTAAACCC-GAGCGCGTAATGAAAGTG-AA---AGTTGGG-ATCTCT-GTCGT----------------------------------------------------------------------------------------------------------------------------------------------------------------------------------------------------------------------------------------------------------------------------------------------------------------------GT------GCACGAAAGTCTTCGTCAACGGTGTCTGGATGGGTGTCCATCGTGACCCGGCGAACTTGGTCAGGACGATCAAGAAGCTGCGTCGTAAGGACGACATCAGCCCCGAAGTGTCCGTCGTGCGGGATATC-CGTGAGCGCGAGTTGCGCTTGTATACAGATGCAGGACGTGTCTGCCGACCGCTCTTCATCGTGGAGAA------CCACCACCTCGCGATCAGGAAGAAGCACATCGAGAAGAT-------------------CG------------TCAAC-----GGCATCCCCGTCT--------------------------TCGACGAATTTGGCCAACCGGTGTATGAGATTGATT------------CTGACGACAAAGTCACTGACAAGC---AAAAGATC------ACCCCGTATGAGTTCACGGACCTCATCAAGGATGGTGTCGTCGAGATGCTGGACGCGGAGGAAG--AGGAGACGGTCATGATTTGTATGTCGCCGGAGGATCTGGAGAACTC--------------------GCGATTGCAAGCGGCGGGAATAGATCCGC------------------------------------------------ACACGAAGGACC----------CGTCGGAG---------------TTCGACCCTGCGGCGACGATCAAGGCTCCGACGTCAG---------CACATACATG-GACCCATTGTGAGATTCACCCGAGTATGA-TCTTGGGTGTTTGCGCTAGTATTATTCTGCTA-----------------------------TCCTCATCAT-CGCTGGT---------------------------------------------------------------GGTACTGGTGAATTCGAGGCTGGTATCTCCAAGGATGGTCAGACCCGTGAACACGCTCTCCTTGCCTTCACCCTCGGTGTCAGGCAACTCATCGTCGCCGTCAACAAGATGGACACCACCA-------------------------------------------------------------------------------------------------------------------------------------------------------------------------------------------------------------------------------------------------------------------------------------------------------------------------------------------------------AGTGGAGCGAGGACCGTTTCAACGAAATCGTCAAGGAAACCTCCACCTTCATCAAGA-----------------------------------------------------------------------------------------------AGGTCGGCTACAACCCCAAGGCCGTCGCTTTCGTCCCCATCTCTGGCTG---------------------------------------------------------------------------------------------------------------------GCACGGTGAC-------------------------------------------------------------------------------------------------------------------------------------------------------------------------------------------------------------------------------------------------------------------AACATGTTGG-------------------------------------------AGGAGTCCGCCAAGTATG--------------------------------------------------------------------------------------------TCGTGCTGCTATGA--TCGATATCGGCGC------------------------------GCGTTTACTGATAGCG-CTTTCTTCCTATAGCATGCCATGGTACAAGGGCTGGACTAA-----------------------------------------------GGAGACCAAGGC-CGGTGTTGTCAA--------------------------------------------------------------------------------------------------------GGGTAA---------------------------------------------------------------GA
>SFC20111001_71_KOR
ACG-AG--TTCT--------------TGA----------------AC-G-GGTTGTAGCTGGCTC-TTTTTT--------------------------TAAGAGCA-TGTGCACGCC------T------------GGCTCAATT--------C----------CACTCCTTAACC-TCTGTGCACTT-------------------A-TTGTAGG-------TCGGTGGAGG-----------------------------------CTGGYGCAAGTC----------------------AGTTTGAA---------------------------------------------------------GC--------------CTTCCTATG----------TTTT---A--TTACAA--AC--------GT-AT-------------CAGTTA-------T-AGAA------TG-T-C------------------TTAC-----TTT-----------GCTA-------T-AAT---GC-AAT---TATATACAACTTTCAGCAACGGATCTCTTGGCTCTCGCATCGATGAAGAACGCAGCGAA-ATGCGATAAGTAATGTGAATTGCAG-A-ATTCAGTG-----AATCATC-GAATCTTTGAACGCACCTTGCACCCCTTGG-TATTCCGAGG-GGTATGCCTGTTTGAGTGTCATGGT-ATTCTC-A----------ACCC-CCAA---ATTCTT---T-----ATT-GAGTCTTGGTGGGC---TTGGAC-TTGGA-GG-TT-----------GTGCTG--G----ATT---TTTA------------TTAATTCAGCTCCTC-TGAAATGTATTAGTGT------G---AATCT-----------------T---------ACG---------------GATCG---------------------C-CTTCAGTGTGATAAT--------------------TGT-CTACGCTGT----------------------------------------------------------GGTTG--TG-A-------------AGTAT------------------------------------------------------------ATTTGTATTCATGC-T-TC----------T-AA----------------------TC----------------------------------------------------GTCTCTTAA-----------------------------------------------TGAGAC-AA---------------------------------TTACATCT---TT-GACATCT--CGATTGT-CCGAGTTGTAGTCTAGAGAAGCATTTTCCGCGCTGGA-CCGTGTACAAG-TCTCTTGGAATAGAGCGTCATAGAGGGTGAGAATCCCGTCCATGACACGGAC-TACCAG-TGC-TTTGTGATGTGCTCTCAAAGAGTCGAGTTGTTTGGGAATGCAGCTCAAAATGGGTGGTAAATTCCATCTAAAGCTAAATATTGGCGAGAGACCGATAGCGAACAAGTACCGTGAGGGAAAGATG-AAAAGCACTTTGGAAAGAGAGTTAAACAGTACGTGAAATTGCTGAAAGGGAAACGATTGAAGTC-AGTCGCGTTATTCAGAACTCAGCCTT-AC------CTCGG----TA-TGGTGCATTTTCTGT---TTAAC-GGGCCAGCATCAGTTTTGAT----TGCCGGAAAAAGGTTAGAG-AAATGTGGCA--C--CTTC---GG--GT-GTG-TTATAGTCTCTA--ATTGTATAC-GGTGGTTGGGACTGAGG----AACTCAGTACACCT-TTA----TGGTCGGG-----------GTTC-GCCCACG--TTTGTAC-TTAGGATGCTGGCGTAATGGCTTTAAGCGACCCGTCTTGAAACACGGACCAAGGAGTCTAACATGCCTGCGAGTGTTTGGGT--GGTAAACCC-GAGCGCGTAATGAAAGTG-AA---AGTTGGG-ATCTCT-GTCGT------------GGAGAGCACCGACGCCCGGACCAGAAC-TTCT-GTGACGG----CCCTGCGGTAG-AGCATGTATGTTGGGACCCGAAAGATGGTGAACTATGCCTGAATAGGGTGAAGCCAGAGGAAACTCTGGTGGAGGCTCGTAGCGATTCTGA-------------------------------------TTGTCGCTCATGG-CGTGT-ATGTCGGTTGGCTCGATATCCGCACCGGTCATC-GAGTTCTTGGAGGAGTGGGGTCTCGAGTCYCTTGAGGAGAACGCACACTC-CGCGACTCCGT------GCACGAAGGTCTTCGTCAACGGTGTCTGGATGGGTGTTCAYCGTGACCCGGCRAATCTGGTCAGGACGATCAAGAAGCTGCGTCGTAAGGACGACATCAGCCCCGAAGTGTCCGTCGTGCGGGATATY-CGTGAGCGCGAGCTGCGTCTGTACACAGATGCAGGACGTGTCTGCCGACCGCTCTTCATCGTCGAGAA------CCACCATCTCGCGATCAGGAAGAAGCACATCGAGAAGAT-------------------CG------------TCAAC-----GGCATCCCCGTCT--------------------------TTGACGARTTYGGCCAACCGGTGTATGAGATYGATT------------CTGACGACAAAGTCACTGACAAGC---AAAAGATC------ACCCCGTATGAGTTCACGGACCTCATCAAGGATGGTGTCGTCGAGATGCTGGATGCGGAGGAAG--AGGAGACGGTCATGATTTGTATGTCGCCGGAGGATCTGGAGAACTC--------------------GCGCTTGCAAGCGGCGGGCATAGATCCGC------------------------------------------------ACACRAAGGACC----------CGTCRGAG---------------TTCGACCCTGCGGCGACGATCAAGGCTCCGACGTCAG---------CACAYACATG-GACCCATTGTGAGATTCACCCGAGTATGA-TCTTGGGTGTTTGCGCTAGTATCATTCTGCTA-----------------------------TCCTCATCAT-CGCTGGT---------------------------------------------------------------GGTACTGGTGAATTCGAGGCTGGTATCTCCAAGGATGGTCAGACCCGTGAACACGCTCTCCTTGCCTTCACCCTCGGTGTCAGGCAACTCATCGTCGCCGTCAACAAGATGGACACCACCA-------------------------------------------------------------------------------------------------------------------------------------------------------------------------------------------------------------------------------------------------------------------------------------------------------------------------------------------------------AGTGGAGCGAGGACCGTTTCAACGAAATCGTCAAGGAAACCTCCACCTTCATCAAGA-----------------------------------------------------------------------------------------------AGGTCGGCTACAACCCCAAGGCCGTCGCTTTCGTCCCCATCTCTGGCTG---------------------------------------------------------------------------------------------------------------------GCACGGTGAC-------------------------------------------------------------------------------------------------------------------------------------------------------------------------------------------------------------------------------------------------------------------AACATGTTGG-------------------------------------------AAGAGTCCGCCAAGTATG--------------------------------------------------------------------------------------------TCGTGCTGCTATGA--TCGAT-TCGGCGC------------------------------GCGTTTACTGATAGCG-CTTTCTTCCTATAGCATGCCATGGTACAAGGGCTGGACTAA-----------------------------------------------GGAGACCAACGC-CGGCGT-GTCAA--------------------------------------------------------------------------------------------------------GGGTAA---------------------------------------------------------------GA
>DY030612_05_KOR
ACG-AG--TTCT--------------TGA----------------AC-G-GGTTGTAGCTGGCTC-TTTTTT--------------------------TAAGAGCA-TGTGCACGCC------T------------GGCTCAATT--------C----------CACTCCTTAACC-TCTGTGCACTT-------------------A-TTGTAGG-------TCGGTGGAGG-----------------------------------CTGGYGCAAGTC----------------------AGTTTGAA---------------------------------------------------------GC--------------CTTCCTATG----------TTTT---A--TTACAA--AC--------GT-AT-------------CAGTTA-------T-AGAA------TG-T-C------------------TTAC-----TTT-----------GCTA-------T-AAT---GC-AAT---TATATACAACTTTCAGCAACGGATCTCTTGGCTCTCGCATCGATGAAGAACGCAGCGAA-ATGCGATAAGTAATGTGAATTGCAG-A-ATTCAGTG-----AATCATC-GAATCTTTGAACGCACCTTGCACCCCTTGG-TATTCCGAGG-GGTATGCCTGTTTGAGTGTCATGGT-ATTCTC-A----------ACCC-CCAA---ATTCTT---T-----ATT-GAGTCTTGGTGGGC---TTGGAC-TTGGA-GG-TT-----------GTGCTG--G----ATT---TTTA------------TTAATTCAGCTCCTC-TGAAATGTATTAGTGT------G---AATCT-----------------T---------ACG---------------GATCG---------------------C-CTTCAGTGTGATAAT--------------------TGT-CTACGCTGT----------------------------------------------------------GGTTG--TG-A-------------AGTAT------------------------------------------------------------ATTTGTATTCATGC-T-TC----------T-AA----------------------TC----------------------------------------------------GTCTCTTAA-----------------------------------------------TGAGAC-AA---------------------------------TTACATCT---TT-GACATCT--CGATTGT-CCGAGTTGTAGTCTAGAGAAGCATTTTCCGCGCTGGA-CCGTGTACAAG-TCTCTTGGAATAGAGCGTCATAGAGGGTGAGAATCCCGTCCATGACACGGAC-TACCAG-TGC-TTTGTGATGTGCTCTCAAAGAGTCGAGTTGTTTGGGAATGCAGCTCAAAATGGGTGGTAAATTCCATCTAAAGCTAAATATTGGCGAGAGACCGATAGCGAACAAGTACCGTGAGGGAAAGATG-AAAAGCACTTTGGAAAGAGAGTTAAACAGTACGTGAAATTGCTGAAAGGGAAACGATTGAAGTC-AGTCGCGTTATTCAGAACTCAGCCTT-AC------CTCGG----TA-TGGTGCATTTTCTGT---TTAAC-GGGCCAGCATCAGTTTTGAT----TGCCGGAAAAAGGTTAGAG-AAATGTGGCA--C--CTTC---GG--GT-GTG-TTATAGTCTCTA--ATTGTATAC-GGTGGTTGGGACTGAGG----AACTCAGTACACCT-TTA----TGGTCGGG-----------GTTC-GCCCACG--TTTGTAC-TTAGGATGCTGGCGTAATGGCTTTAAGCGACCCGTCTTGAAACACGGACCAAGGAGTCTAACATGCCTGCGAGTGTTTGGGT--GGTAAACCC-GAGCGCGTAATGAAAGTG-AA---AGTTGGG-ATCTCT-GTCGT------------GGAGAGCACCGACGCCCGGACCAGAAC-TTCT-GTGACGG----CCCTGCGGTAG-AGCATGTATGTTGGGACCCGAAAGATGGTGAACTATGCCTGAATAGGGTGAAGCCAGAGGAAACTCTGGTGGAGGCTCGTAGCGATTCTGACGTGC-AAATCGATCGTCAAATTT-GGGT-ATAGGGGTTGTCGCTCATGG-CGTGT-ATCTCSGTTGGCTCGATATCCGCACCGGTCATC-GAGTTCTTGGAGGAGTGGGGTCTCGAGTCYCTTGAGGAGAACGCACACTC-CGCGACTCCGT------GCACGAAGGTCTTCGTCAACGGTGTCTGGATGGGTGTTCAYCGTGACCCRGCRAAYYTGGTCAGGACGATCAAGAAGCTGCGTCGTAAGGACGACATCAGCCCCGAAGTGTCCGTCGTGCGGGAYATY-CGTGAGCGCGAGCTGCGTCTRTACACAGATGCMGGACGTGTCTGCCGACCGCTCTTCATCGTCGAGAA------CCACCAYCTCGCGATCAGGAAGAAGCACATCGAGAAGAT-------------------CG------------TCAAC-----GGCATCCCCGTCT--------------------------TTGACGARTTYGGCCARCCGGTGTATGAGATYGATT------------CTGACGACAAAGTCACTGACAAGC---AAAAGATC------ACCCCGTATGAGTTCACGGACCTCATCAAGGATGGTGTMGTCGAGATGCTGGAYGCGGAGGAAG--AGGAGACGGTCATGATTTGTATGTCGCCGGAGGATYTGGAGAACTC--------------------GCGCTTGCARGCGGCGGGCATAGATCCGC------------------------------------------------ACACRAAGGACC----------CGTCRGAG---------------TTCGACCCTGCGGCGACGATCAAGGCTCCGACGTCAG---------CACAYACATG-GACCCATTGTGAGATTCACCCGAGTATGA-TCTTGGGTGTTTGCGCTAGTATTATTC-------------------------------------------------------------------------------------------------------------------------------------------------------------------------------------------------------------------------------------------------------------------------------------------------------------------------------------------------------------------------------------------------------------------------------------------------------------------------------------------------------------------------------------------------------------------------------------------------------------------------------------------------------------------------------------------------------------------------------------------------------------------------------------------------------------------------------------------------------------------------------------------------------------------------------------------------------------------------------------------------------------------------------------------------------------------------------------------------------------------------------------------------------------------------------------------------------------------------------------------------------------------------------------------------------------------------------------------------------------------------------------------------------------------------------------------------------------------------------------------------------------------------------------------------------------------------------------------------------------------------------------------------------------------------------------------------------------------------------------------------------------
>Kout6_CHN
ACG-AG--TTCT--------------TGA----------------AC-G-GGTTGTAGCTGGCTC-TTTTTT--------------------------TAAGAGCA-TGTGCACGCC------T------------GGCTCAATT--------C----------CACTCCTTAACC-TCTGTGCACTT-------------------A-TTGTAGG-------TCGGTGGAGG-----------------------------------CTGGCGCAAGTC----------------------AGTTTGAA---------------------------------------------------------GC--------------CTTCCTATG----------TTTT---A--TTACAA--AC--------GT-AT-------------CAGTTA-------T-AGAA------TG-T-C------------------TTAC-----TTT-----------GCTA-------T-AAT---GC-AAT---TATATACAACTTTCAGCAACGGATCTCTTGGCTCTCGCATCGATGAAGAACGCAGCGAA-ATGCGATAAGTAATGTGAATTGCAG-A-ATTCAGTG-----AATCATC-GAATCTTTGAACGCACCTTGCACCCCTTGG-TATTCCGAGG-GGTATGCCTGTTTGAGTGTCATGGT-ATTCTC-A----------ACCC-CCAA---ATTCTT---T-----ATT-GAGTCTTGGTGGGC---TTGGAC-TTGGA-GG-TT-----------GTGCTG--G----ATT---TTTA------------TTAATTCAGCTCCTC-TGAAATGTATTAGTGT------G---AATCT-----------------T---------ACG---------------GATCG---------------------C-CTTCAGTGTGATAAT--------------------TGT-CTACGCTGT----------------------------------------------------------GGTTG--TG-A-------------AGTAT------------------------------------------------------------ATTTGTATTCATGC-T-TC----------T-AA----------------------TC----------------------------------------------------GTCTCTTAA-----------------------------------------------TGAGAC-AA---------------------------------TTACATCT---TT-GACATCT--CGATTGT-CCGAGTTGTAGTCTAGAGAAGCATTTTCCGCGCTGGA-CCGTGTACAAG-TCTCTTGGAATAGAGCGTCATAGAGGGTGAGAATCCCGTCCATGACACGGAC-TACCAG-TGC-TTTGTGATGTGCTCTCAAAGAGTCGAGTTGTTTGGGAATGCAGCTCAAAATGGGTGGTAAATTCCATCTAAAGCTAAATATTGGCGAGAGACCGATAGCGAACAAGTACCGTGAGGGAAAGATG-AAAAGCACTTTGGAAAGAGAGTTAAACAGTACGTGAAATTGCTGAAAGGGAAACGATTGAAGTC-AGTCGCGTTATTCAGAACTCAGCCTT-AC------CTCGG----TA-TGGTGCATTTTCTGT---TTAAC-GGGCCAGCATCAGTTTTGAT----TGCCGGAAAAAGGTTAGAG-AAATGTGGCA--C--CTTC---GG--GT-GTG-TTATAGTCTCTA--ATTGTATAC-GGTGGTTGGGACTGAGG----AACTCAGTACACCT-TTA----TGGTCGGG-----------GTTC-GCCCACG--TTTGTAC-TTAGGATGCTGGCGTAATGGCTTTAAGCGACCCGTCTTGAAACACGGACCAAGGAGTCTAACATGCCTGCGAGTGTTTGGGT--GGTAAACCC-GAGCGCGTAATGAAAGTG-AA---AGTTGGG-ATCTCT-GTCGT------------GGAGAGCACCGACGCCCGGACCAGAAC-TTCT-GTGACGG----CCCTGCGGTAG-AGCATGTATGTTGGGACCCGAAAGATGGTGAACTATGCCTGAATAGGGTGAAGCCAGAGGAAACTCTGGTGGAGGCTCGTAGCGATTCTGACGTGC-AAATCGATCGTCAAATTT-GGG---------TTGTCGCTCATGG-CGTGT-ATTTCCGTTGGCTCGATATCCGCCCCGGTCATC-GAGTTCTTGGAGGAGTGGGGTCTCGAGTCCCTTGAGGAGAACGCACACTC-CGCGACGCCGT------GCACGAAGGTCTTCGTCAATGGTGTGTGGATGGGTGTTCATCGTGACCCAGCGAATCTGGTCAGGACGATCAAGAAGCTGCGTCGCAAGGACGACATCAGCCCCGAAGTGTCCGTCGTGCGGGATATC-CGTGAGCGCGAGTTGCGCTTGTATACAGACGCAGGACGTGTCTGCCGACCGCTCTTCATCGTCGAGAA------CCACCACCTCGCGATCAGGAAGAAGCACATCGAGAAGAT-------------------CG------------TCAAT-----GGCATCCCCGTCT--------------------------TTGACGAATTTGGCCAGCCGGTGTATGAGATTGATT------------CTGACGACAAAGTCACTGACAAGC---AAAAGATC------ACCCCGTATGAGTTCACGGACCTCATCAAGGATGGTGTCGTCGAGATGCTGGACGCGGAGGAAG--AGGAGACGGTGATGATTTGTATGTCGCCGGAGGATCTGGAGAACTC--------------------GCGCTTGCAAGCGGCGGGGATAGATCCGC------------------------------------------------ACACGAAGGACC----------CGTCGGAG---------------TTCGACCCTGCGGCGACGATCAAGGCTCCGACGTCAG---------CACATACATG-GACCCATTGTGAGATTCACCCGAGTATGA-TCTTGGGTGTTTGCGCTAGTATTATTCTGCTA-----------------------------TCCTCATCAT-CGCTGGT---------------------------------------------------------------GGTACTGGTGAATTCGAGGCTGGTATCTCCAAGGATGGTCAGACCCGTGAACACGCTCTCCTTGCCTTCACCCTCGGTGTCAGGCAACTCATCGTCGCCGTCAACAAGATGGACACCACCA-------------------------------------------------------------------------------------------------------------------------------------------------------------------------------------------------------------------------------------------------------------------------------------------------------------------------------------------------------AGTGGAGCGAGGACCGTTTCAACGAAATCGTCAAGGAAACCTCCACCTTCATCAAGA-----------------------------------------------------------------------------------------------AGGTCGGCTACAACCCCAAGGCCGTCGCTTTCGTCCCCATCTCTGGCTG---------------------------------------------------------------------------------------------------------------------GCACGGTGAC-------------------------------------------------------------------------------------------------------------------------------------------------------------------------------------------------------------------------------------------------------------------AACATGTTGG-------------------------------------------AGGAGTCCGCCAAGTATG--------------------------------------------------------------------------------------------TCGTGCTGCTATGA--TCGAT-TCGGCGC------------------------------GCGTTTACTGATAGCG-CTTTCTTCCTATAGCATGCCATGGTACAAGGGCTGGACTAA-----------------------------------------------GGAGACCAAGGC-CGGTGTTGTCAA--------------------------------------------------------------------------------------------------------GGGTAA---------------------------------------------------------------GA
>Dai_6932_CHN
ACG-AG--TTCT--------------TGA----------------AC-G-GGTTGTAGCTGGCTC-TTTTTT--------------------------TAAGAGCA-TGTGCACGCC------T------------GGCTCAATT--------C----------CACTCCTTAACC-TCTGTGCACTT-------------------A-TTGTAGG-------TCGGTGGAGG-----------------------------------CTGGCGCAAGTC----------------------AGTTTGAA---------------------------------------------------------GC--------------CTTCCTATG----------TTTT---A--TTACAA--AC--------GT-AT-------------CAGTTA-------T-AGAA------TG-T-C------------------TTAC-----TTT-----------GCTA-------T-AAT---GC-AAT---TATATACAACTTTCAGCAACGGATCTCTTGGCTCTCGCATCGATGAAGAACGCAGCGAA-ATGCGATAAGTAATGTGAATTGCAG-A-ATTCAGTG-----AATCATC-GAATCTTTGAACGCACCTTGCACCCCTTGG-TATTCCGAGG-GGTATGCCTGTTTGAGTGTCATGGT-ATTCTC-A----------ACCC-CCAA---ATTCTT---T-----ATT-GAGTCTTGGTGGGC---TTGGAC-TTGGA-GG-TT-----------GTGCTG--G----ATT---TTTA------------TYAATTCAGCTCCTC-TGAAATRTATTAGTGT------G---AATCT-----------------T---------ACG---------------GATCG---------------------C-CTTCAGTGTGATAAT--------------------TGT-CTACGCTGT----------------------------------------------------------GGTTG--TG-A-------------AGTAT------------------------------------------------------------ATTTGTATTCATGC-T-TC----------T-AA----------------------TC----------------------------------------------------GTCTCTTAA-----------------------------------------------TGAGAC-AA---------------------------------TTACATCT---TT-GACATCT--CGATTGT-CCGAGTTGTAGTCTAGAGAAGCATTTTCCGCGCTGGA-CCGTGTACAAG-TCTCTTGGAATAGAGCGTCATAGAGGGTGAGAATCCCGTCCATGACACGGAC-TACCAG-TGC-TTTGTGATGTGCTCTCAAAGAGTCGAGTTGTTTGGGAATGCAGCTCAAAATGGGTGGTAAATTCCATCTAAAGCTAAATATTGGCGAGAGACCGATAGCGAACAAGTACCGTGAGGGAAAGATG-AAAAGCACTTTGGAAAGAGAGTTAAACAGTACGTGAAATTGCTGAAAGGGAAACGATTGAAGTC-AGTCGCGTTATTCAGAACTCAGCCTT-AC------CTCGG----TA-TGGTGCATTTTCTGT---TTAAC-GGGCCAGCATCAGTTTTGAT----TGCCGGAAAAAGGTTAGAG-AAATGTGGCA--C--CTTC---GG--GT-GTG-TTATAGTCTCTA--ATTGTATAC-GGTGGTTGGGACTGAGG----AACTCAGTACACCT-TTA----TGGTCGGG-----------GTTC-GCCCACG--TTTGTAC-TTAGGATGCTGGCGTAATGGCTTTAAGCGACCCGTCTTGAAACACGGACCAAGGAGTCTAACATGCCTGCGAGTGTTTGGGT--GGTAAACCC-GAGCGCGTAATGAAAGTG-AA---AGTTGGG-ATCTCT-GTCGT------------GGAGAGCACCGACGCCCGGACCAGAAC-TTCT-GTGACGG----CCCTGCGGTAG-AGCATGTATGTTGGGACCCGAAAGATGGTGAACTATGCCTGAATAGGGTGAAGCCAGAGGAAACTCTGGTGGAGGCTCGTAGCGATTCTGACGTGC-AAATCGATCGTCAAATTT-GGGT-ATAGGGGTTGTCGCTCATGG-CGTGT-ATCTCCGTTGGCTCGATATCCGCACCGGTCATC-GAGTTCTTGGAGGAGTGGGGTCTCGAGTCCCTTGAGGAGAACGCACACTC-CGCGACGCCGT------GCACGAAGGTCTTCGTCAACGGTGTCTGGATGGGTGTTCACCGTGACCCGGCCAACCTGGTCAGGACGATCAAGAAGCTGCGTCGTAAGGACGACATCAGCCCCGAAGTGTCCGTCGTGCGGGATATC-CGTGAGCGCGAGTTGCGCTTGTACACAGACGCAGGACGTGTCTGCCGACCGCTCTTCATCGTCGAGAA------CCACCACCTCGCGATCAGGAAGAAGCACATCGAGAAGAT-------------------CG------------TCAAT-----GGCATCCCCGTCT--------------------------TCGACGAGTTCGGCCAGCCGGTGTATGAGATTGATT------------CTGATGACAAAGTCACTGACAAGC---AAAAGATC------ACTCCGTATGAGTTCACGGACCTCATCAAGGATGGTGTCGTCGAGATGCTGGATGCGGAGGAAG--AGGAGACAGTCATGATTTGTATGTCGCCGGAGGATCTGGAGAACTC--------------------GCGCTTGCAGGCGGCGGGAATAGATCCGC------------------------------------------------ACACGAAGGACC----------CGTCGGAG---------------TTCGACCCTGCGGCGACGATCAAGGCTCCGACGTCAG---------CACACACATG-GACCCATTGTGAGATTCACCCGAGTATGA-TCTTGGGTGTTTGCGCTAGTATTATTC-------------------------------------------------------------------------------------------------------------------------------------------------------------------------------------------------------------------------------------------------------------------------------------------------------------------------------------------------------------------------------------------------------------------------------------------------------------------------------------------------------------------------------------------------------------------------------------------------------------------------------------------------------------------------------------------------------------------------------------------------------------------------------------------------------------------------------------------------------------------------------------------------------------------------------------------------------------------------------------------------------------------------------------------------------------------------------------------------------------------------------------------------------------------------------------------------------------------------------------------------------------------------------------------------------------------------------------------------------------------------------------------------------------------------------------------------------------------------------------------------------------------------------------------------------------------------------------------------------------------------------------------------------------------------------------------------------------------------------------------------------------
>HHB_15239_BER
ACG-AG--TTCT--------------TGA----------------AC-G-GGTTGTAGCTGGCTC-TTTTTT--------------------------TAAGAGCA-TGTGCACGCC------T------------GGCTCAATT--------C----------CACTCCTTAACC-TCTGTGCACTT-------------------A-TTGTAGG-------TCGGTGGAGG-----------------------------------CTGGCGCAAGTC----------------------AGTTTGAA---------------------------------------------------------GC--------------CTTCCTATG----------TTTT---A--TTACAA--AC--------GT-AT-------------CAGTTA-------T-AGAA------TG-T-C------------------TTAC-----TTT-----------GCTA-------T-AAT---GC-AAT---TATATACAACTTTCAGCAACGGATCTCTTGGCTCTCGCATCGATGAAGAACGCAGCGAA-ATGCGATAAGTAATGTGAATTGCAG-A-ATTCAGTG-----AATCATC-GAATCTTTGAACGCACCTTGCACCCCTTGG-TATTCCGAGG-GGTATGCCTGTTTGAGTGTCATGGT-ATTCTC-A----------ACCC-CCAA---ATTCTT---T-----ATT-GAGTCTTGGTGGGC---TTGGAC-TTGGA-GG-TT-----------GTGCTG--G----ATT---TTTA------------TTAATTCAGCTCCTC-TGAAATATATTAGTGT------G---AATCT-----------------T---------ACG---------------GATCG---------------------C-CTTCAGTGTGATAAT--------------------TGT-CTACGCTGT----------------------------------------------------------GGTTG--TG-A-------------AGTAT------------------------------------------------------------ATTTGTATTCATGC-T-TC----------T-AA----------------------TC----------------------------------------------------GTCTCTTAA-----------------------------------------------TGAGAC-AA---------------------------------TTACATCT---TT-GACATCT--CGATTGT-CCGAGTTGTAGTCTAGAGAAGCATTTTCCGCGCTGGA-CCGTGTACAAG-TCTCTTGGAATAGAGCGTCATAGAGGGTGAGAATCCCGTCCATGACACGGAC-TACCAG-TGC-TTTGTGATGTGCTCTCAAAGAGTCGAGTTGTTTGGGAATGCAGCTCAAAATGGGTGGTAAATTCCATCTAAAGCTAAATATTGGCGAGAGACCGATAGCGAACAAGTACCGTGAGGGAAAGATG-AAAAGCACTTTGGAAAGAGAGTTAAACAGTACGTGAAATTGCTGAAAGGGAAACGATTGAAGTC-AGTCGCGTTATTCAGAACTCAGCCTT-AC------CTCGG----TA-TGGTGCATTTTCTGT---TTAAC-GGGCCAGCATCAGTTTTGAT----TGCCGGAAAAAGGTTAGAG-AAATGTGGCA--C--CTTC---GG--GT-GTG-TTATAGTCTCTA--ATTGTATAC-GGTGGTTGGGACTGAGG----AACTCAGTACACCT-TTA----TGGTCGGG-----------GTTC-GCCCACG--TTTGTAC-TTAGGATGCTGGCGTAATGGCTTTAAGCGACCCGTCTTGAAACACGGACCAAGGAGTCTAACATGCCTGCGAGTGTTTGGGT--GGTAAACCC-GAGCGCGTAATGAAAGTG-AA---AGTTGGG-ATCTCT-GTCGT------------GGAGAGCACCGACGCCCGGACCAGAAC-TTCT-GTGACGG----CCCTGCGGTAG-AGCATGTATGTTGGGACCCGAAAGATGGTGAACTATGCCTGAATAGGGTGAAGCCAGAGGAAACTCTGGTGGAGGCTCGTAGCGATTCTGACGTGC-AAATCGATCGTCAAATTT-GGGT-ATAGGGGTTGTCGCTCATGG-CGTGT-ATCTCCGTTGGCTCGATATCCGCACCGGTCATC-GAGTTCTTGGAGGAGTGGGGTCTCGAGTCCCTTGAGGAGAACGCACACTC-CGCGACKCCGT------GCACGAAGGTCTTCGTCAACGGTGTCTGGATGGGTGTYCACCGTGACCCRGCSAACCTGGTCAGGACGATCAAGAAGCTGCGTCGTAAGGACGAYATCAGYCCCGAAGTRTCCGTCGTKCGGGAYATC-CGTGAGCGMGARCTGCGTCTGTACACAGAYGCRGGACGTGTCTGTCGYCCGCTCTTCATCGTCGAGAA------CCACCACCTCGCRATCAGRAAGAARCACATCGAGAAGAT-------------------CG------------TCAAY-----GGCATCCCCGTCT--------------------------TCGACGAGTTCGGCCARCCGGTGTATGAGMTTGATT------------CTGACGACAAAGTCACTGACAAGC---AAAAGATC------ACTCCGTATGAGTTCACGGACCTCATCAAGGATGGTGTCGTCGAGATGCTGGATGCRGAGGAAG--AGGAGACGGTCATGATTTGTATGTCGCCGGAGGATCTGGAGAACTC--------------------GCGCTTGCAGGCGGCGGGCATAGATCCGC------------------------------------------------ACACGAAGGACC----------CGTCGGAG---------------TTCGACCCTGCGGCGACGATCAAGGCTCCGACGTCAG---------CACAYACATG-GACCCATTGTGAGATTCACCCGAGTATGA-TCTTGGGTGTTTGCGCTAGTATTATTCTGCTA-----------------------------TCCTCATCAT-CGCTGGT---------------------------------------------------------------GGTACTGGTGAATTCGAGGCTGGTATCTCCAAGGATGGTCAGACCCGTGAACACGCTCTCCTTGCATTCACCCTCGGTGTCAGGCAACTCATCGTCGCCGTCAACAAGATGGACACCACCA-------------------------------------------------------------------------------------------------------------------------------------------------------------------------------------------------------------------------------------------------------------------------------------------------------------------------------------------------------AGTGGAGCGAGGACCGTTTCAACGAAATCGTCAAGGAAACCTCCACCTTCATCAAGA-----------------------------------------------------------------------------------------------AGGTCGGCTACAACCCCAAGGCCGTCGCCTTCGTCCCCATCTCTGGCTG---------------------------------------------------------------------------------------------------------------------GCACGGTGAC-------------------------------------------------------------------------------------------------------------------------------------------------------------------------------------------------------------------------------------------------------------------AACATGTTGG-------------------------------------------AGGAGTCCCCCAAGTATG--------------------------------------------------------------------------------------------TCGTGCTGCTATGA--TCGAT-TCGGTGC------------------------------GCGTTTACTGATAGCG-CTTTCTTCCTATAGCATGCCATGGTACAAGGGCTGGACTAA-----------------------------------------------GGAGACCAAGGC-CGGTGTTGTCAA--------------------------------------------------------------------------------------------------------GGGCAA---------------------------------------------------------------GA
>F19830_CHN
ACG-AG--TTCT--------------TGA----------------AC-G-GGTTGTAGCTGGCTC-TTTTTT--------------------------TAAGAGCA-TGTGCACGCC------T------------GGCTCAATT--------C----------CACTCCTTAACC-TCTGTGCACTT-------------------A-TTGTAGG-------TCGGTGGAGG-----------------------------------CTGGCGCAAGTC----------------------AGTTTGAA---------------------------------------------------------GC--------------CTTCCTATG----------TTTT---A--TTACAA--AC--------GT-AT-------------CAGTTA-------T-AGAA------TG-T-C------------------TTAC-----TTT-----------GCTA-------T-AAT---GC-AAT---TATATACAACTTTCAGCAACGGATCTCTTGGCTCTCGCATCGATGAAGAACGCAGCGAA-ATGCGATAAGTAATGTGAATTGCAG-A-ATTCAGTG-----AATCATC-GAATCTTTGAACGCACCTTGCACCCCTTGG-TATTCCGAGG-GGTATGCCTGTTTGAGTGTCATGGT-ATTCTC-A----------ACCC-CCAA---ATTCTT---T-----ATT-GAGTCTTGGTGGGC---TTGGAC-TTGGA-GG-TT-----------GTGCTG--G----ATT---TTTA------------TTGATTCAGCTCCTC-TGAAATATATTAGTGT------G---AATCT-----------------T---------ACG---------------GATCG---------------------C-CTTCAGTGTGATAAT--------------------TGT-CTACGCTGT----------------------------------------------------------GGTTG--T--------------------------------------------------------------------------------------------------------------------------------------------------------------------------------------------------------------------------------------------------------------------------------------------------------------------T--CGATTGT-CCGAGTTGTAGTCTAGAGAAGCATTTTCCGCGCTGGA-CCGTGTACAAG-TCTCTTGGAATAGAGCGTCATAGAGGGTGAGAATCCCGTCCATGACACGGAC-TACCAG-TGC-TTTGTGATGTGCTCTCAAAGAGTCGAGTTGTTTGGGAATGCAGCTCAAAATGGGTGGTAAATTCCATCTAAAGCTAAATATTGGCGAGAGACCGATAGCGAACAAGTACCGTGAGGGAAAGATG-AAAAGCACTTTGGAAAGAGAGTTAAACAGTACGTGAAATTGCTGAAAGGGAAACGATTGAAGTC-AGTCGCGTTATTCAGAACTCAGCCTT-AC------CTCGG----TA-TGGTGCATTTTCTGT---TTAAC-GGGCCAGCATCAGTTTTGAT----TGCCGGAAAAAGGTTAGAG-AAATGTGGCA--C--CTTC---GG--GT-GTG-TTATAGTCTCTA--ATTGTATAC-GGTGGTTGGGACTGAGG----AACTCAGTACACCT-TTA----TGGTCGGG-----------GTTC-GCCCACG--TTTGTAC-TTAGGATGCTGGCGTAATGGCTTTAAGCGACCCGTCTTGAAACACGGACCAAGGAGTCTAACATGCCTGCGAGTGTTTGGGGTGGGTAAACCC-GAGCGCGTAATGAAAGTG-AA---AGTTGGG-ATCTCT-GTCGT------------------------------------------------------------------------------------------------------------------------------------------------------------------------------------------------------------------------------------------------------------------------------TCTCGAGTCTCTTGAGGAGAACGCACACTCCCGCGACTCCGT------GCACGAAGGTCTTCGTCAACGGTGTCTGGATGGGTGTCCATCGTGACCCGGCGAACCTGGTCAGGACGATCAAGAAGCTGCGTCGTAAGGACGACATCAGCCCCGAAGTGTCCGTCGTGCGGGACATC-CGTGAGCGAGAACTGCGTCTGTACACAGATGCCGGACGTGTCTGCCGACCGCTCTTCATCGTCGAGAA------CCACCACCTCGCGATCAGGAAGAAGCACATCGAGAAGAT-------------------CG------------TCAAC-----GGCATCCCCGTCT--------------------------TCGACGAGTTCGGCCAGCCGGTGTATGAGATTGATT------------CTGACGACAAAGTCACTGACAAGC---AAAAGATC------ACCCCGTATGAGTTCACGGACCTCATCAAGGATGGTGTCGTCGAGATGCTGGATGCGGAGGAAG--AGGAGACGGTCATGATTTGTATGTCGCCGGAGGATCTGGAGAACTC--------------------GCGCTTGCAAGCGGCGGGCATAGATCCGC------------------------------------------------ACACGAAGGACC----------CGTCGGAG---------------TTCGACCCTGCGGCGACGATCAAGGCTCCGACGTCAG---------CACACACATG-GACCCATTGTGAGATTCACCCGAGTATGA-TCTTGGGTGTTTGCGCTAGTATCATTC----------------------------------------------------------------------------------------------------------------------ACTGGTGAATTCGAGGCTGGTATCTCCAAGGATGGTCAGACCCGTGAACACGCTCTCCTTGCATTCACCCTCGGTGTCAGGCAACTCATCGTCGCCGTCAACAAGATGGACACCACCA-------------------------------------------------------------------------------------------------------------------------------------------------------------------------------------------------------------------------------------------------------------------------------------------------------------------------------------------------------AGTGGAGCGAGGACCGTTTCAACGAAATCGTCAAGGAAACCTCCACCTTCATCAAGA-----------------------------------------------------------------------------------------------AGGTCGGCTACAACCCCAAGGCCGTCGCCTTCGTCCCCATCTCTGGCTG---------------------------------------------------------------------------------------------------------------------GCACGGTGAC-------------------------------------------------------------------------------------------------------------------------------------------------------------------------------------------------------------------------------------------------------------------AACATGTTGG-------------------------------------------AGGAGTCCCCCAAGTATG--------------------------------------------------------------------------------------------TCGTGCTGCTATGA--TCGAT-TCGGTGC------------------------------GCGTTTACTGATAGCG-CTTTCTTCCTATAGCATGCCATGGTACAAGGGCTGGACTAA-----------------------------------------------GGAGACCAAGGC-CGGTGTTG-CAA--------------------------------------------------------------------------------------------------------GGGCAA---------------------------------------------------------------GA
>Yuan_2408_CHN
ACG-AG--TTCT--------------TGA----------------AC-G-GGTTGTAGCTGGCTC-TTTTTT--------------------------TAAGAGCA-TGTGCACGCC------T------------GGCTCAATT--------C----------CACTCCTTAACC-TCTGTGCACTT-------------------A-TTGTAGG-------TCGGTGGAGG-----------------------------------CTGGCRCAAGTC----------------------AGTTTGAA---------------------------------------------------------GC--------------CTTCCTATG----------TTTT---A--TTACAA--AC--------GT-AT-------------CAGTTA-------T-AGAA------TG-T-C------------------TTAC-----TTT-----------GCTA-------T-AAT---GC-AAT---TATATACAACTTTCAGCAACGGATCTCTTGGCTCTCGCATCGATGAAGAACGCAGCGAA-ATGCGATAAGTAATGTGAATTGCAG-A-ATTCAGTG-----AATCATC-GAATCTTTGAACGCACCTTGCACCCCTTGG-TATTCCGAGG-GGTATGCCTGTTTGAGTGTCATGGT-ATTCTC-A----------ACCC-CCAA---ATTCTT---T-----ATT-GAGTCTTGGTGGGC---TTGGAC-TTGGA-GG-TT-----------GTGCTG--G----ATT---TTTA------------TYRATTCAGCTCCTC-TGAAATATATTAGTGT------G---AATCT-----------------T---------ACG---------------GATCG---------------------C-CTTCAGTGTGATAAT--------------------TGT-CTACGCTGT----------------------------------------------------------GGTTG--TG-A-------------AGTAT------------------------------------------------------------ATTTGTATTCATGC-T-TC----------T-AA----------------------TC----------------------------------------------------GTCTCTTAA-----------------------------------------------TGAGAC-AA---------------------------------TTACATCT---TT-GACATCT--CGATTGT-CCGAGTTGTAGTCTAGAGAAGCATTTTCCGCGCTGGA-CCGTGTACAAG-TCTCTTGGAATAGAGCGTCATAGAGGGTGAGAATCCCGTCCATGACACGGAC-TACCAG-TGC-TTTGTGATGTGCTCTCAAAGAGTCGAGTTGTTTGGGAATGCAGCTCAAAATGGGTGGTAAATTCCATCTAAAGCTAAATATTGGCGAGAGACCGATAGCGAACAAGTACCGTGAGGGAAAGATG-AAAAGCACTTTGGAAAGAGAGTTAAACAGTACGTGAAATTGCTGAAAGGGAAACGATTGAAGTC-AGTCGCGTTATTCAGAACTCAGCCTT-AC------CTCGG----TA-TGGTGCATTTTCTGT---TTAAC-GGGCCAGCATCAGTTTTGAT----TGCCGGAAAAAGGTTAGAG-AAATGTGGCA--C--CTTC---GG--GT-GTG-TTATAGTCTCTA--ATTGTATAC-GGTGGTTGGGACTGAGG----AACTCAGTACACCT-TTA----TGGTCGGG-----------GTTC-GCCCACG--TTTGTAC-TTAGGATGCTGGCGTAATGGCTTTAAGCGACCCGTCTTGAAACACGGACCAAGGAGTCTAACATGCCTGCGAGTGTTTGGGT--GGTAAACCC-GAGCGCGTAATGAAAGTG-AA---AGTTGGG-ATCTCT-GTCGT------------GGAGAGCACCGACGCCCGGACCAGAAC-TTCT-GTGACGG----CCCTGCGGTAG-AGCATGTATGTTGGGACCCGAAAGATGGTGAACTATGCCTGAATAGGGTGAAGCCAGAGGAAACTCTGGTGGAGGCTCGTAGCGATTCTGACGTGC-AAATCGATCGTCAAATTT-GGGT-ATAGGGGTTGTCGCTCATGG-CGTGT-ATCTCCGTTGGCTCGATATCCGCACCGGTCATC-GAGTTCTTGGAGGAGTGGGGTCTCGAGTCTCTTGAGGAGAATGCACACTC-CGCGACCCCGT------GCACGAAGGTATTCGTCAACGGTGTCTGGATGGGTGTTCATCGTGACCCGGCGAACTTGGTCAGGACAATCAAGAAGCTGCGTCGTAAGGACGACATCAGCCCCGAAGTGTCCGTCGTGCGGGACATT-CGTGAGCGCGAGTTGCGCTTGTATACAGATGCAGGACGTGTCTGTCGACCGCTCTTCATCGTGGAGAA------CCACCACCTCGCGATCAGGAAGAAGCACATCGAGAAGAT-------------------CG------------TCAAC-----GGCATCCCCGTCT--------------------------TCGACGAGTTCGGCCAGCCGGTGTATGAGATTGATT------------CTGACGACAAAGTCACTGACAAGC---AAAAGATC------ACTCCGTATGAGTTCACGGACCTCATCAAGGATGGTGTAGTCGAGATGCTGGACGCGGAGGAAG--AGGAGACGGTCATGATTTGTATGTCGCCGGAGGATCTGGAGAACTC--------------------GCGATTGCAAGCGGCGGGAATAGATCCGC------------------------------------------------ACACGAAGGACC----------CGTCGGAG---------------TTCGACCCTGCGGCGACGATCAAGGCTCCGACGTCAG---------CACACACATG-GACCCATTGTGAGATTCACCCGAGTATGA-TCTTGGGTGTTTGCGCTAGTATTATTC-------------------------------------------------------------------------------------------------------------------------------------------------------------------------------------------------------------------------------------------------------------------------------------------------------------------------------------------------------------------------------------------------------------------------------------------------------------------------------------------------------------------------------------------------------------------------------------------------------------------------------------------------------------------------------------------------------------------------------------------------------------------------------------------------------------------------------------------------------------------------------------------------------------------------------------------------------------------------------------------------------------------------------------------------------------------------------------------------------------------------------------------------------------------------------------------------------------------------------------------------------------------------------------------------------------------------------------------------------------------------------------------------------------------------------------------------------------------------------------------------------------------------------------------------------------------------------------------------------------------------------------------------------------------------------------------------------------------------------------------------------------
>D31_63187_RUS
ACG-AG--TTCT--------------TGA----------------AC-G-GGTTGTAGCTGGCTC-TTTTTT--------------------------TAAGAGCA-TGTGCACGCC------T------------GGCTCAATT--------C----------CACTCCTTAACC-TCTGTGCACTT-------------------A-TTGTAGG-------TCGGTGTAGG-----------------------------------CTGGCGCAAGTC----------------------AGTTTGAA---------------------------------------------------------GC--------------CTTCCTATG----------TTTT---A--TTACAA--AC--------GT-AT-------------CAGTTA-------T-AGAA------TG-T-C------------------TTAC-----TTT-----------GCTA-------T-AAT---GC-AAT---TATATACAACTTTCAGCAACGGATCTCTTGGCTCTCGCATCGATGAAGAACGCAGCGAA-ATGCGATAAGTAATGTGAATTGCAG-A-ATTCAGTG-----AATCATC-GAATCTTTGAACGCACCTTGCACCCCTTGG-TATTCCGAGG-GGTATGCCTGTTTGAGTGTCATGGT-ATTCTC-A----------ACCC-CCAA---ATTCTT---T-----ATT-GAGTCTTGGTGGGC---TTGGAC-TTGGA-GG-TT-----------GTGCTG--G----ATT---TTTA------------TTAATTCAGCTCCTC-TGAAATGTATTAGTGT------G---AATCT-----------------T---------ACG---------------GATCG---------------------C-CTTCAGTGTGATAAT--------------------TGT-CTACGCTGT----------------------------------------------------------GGTTG--TG-A-------------AGTAT------------------------------------------------------------ATTTGTATTCATGC-T-TC----------T-AA----------------------TC----------------------------------------------------GTCTCTTAA-----------------------------------------------TGAGAC-AA---------------------------------TTACATCT---TT-GACATCT--CGATTGT-CCGAGTTGTAGTCTAGAGAAGCATTTTCCGCGCTGGA-CCGTGTACAAG-TCTCTTGGAATAGAGCGTCATAGAGGGTGAGAATCCCGTCCATGACACGGAC-TACCAG-TGC-TTTGTGATGTGCTCTCAAAGAGTCGAGTTGTTTGGGAATGCAGCTCAAAATGGGTGGTAAATTCCATCTAAAGCTAAATATTGGCGAGAGACCGATAGCGAACAAGTACCGTGAGGGAAAGATG-AAAAGCACTTTGGAAAGAGAGTTAAACAGTACGTGAAATTGCTGAAAGGGAAACGATTGAAGTC-AGTCGCGTTATTCAGAACTCAGCCTT-AC------CTCGG----TA-TGGTGCATTTTCTGT---TTAAC-GGGCCAGCATCAGTTTTGAT----TGCCGGAAAAAGGTTAGAG-AAATGTGGCA--C--CTTC---GG--GT-GTG-TTATAGTCTCTA--ATTGTATAC-GGTGGTTGGGACTGAGG----AACTCAGTACACCT-TTA----TGGTCGGG-----------GTTC-GCCCACG--TTTGTAC-TTAGGATGCTGGCGTAATGGCTTTAAGCGACCCGTCTTGAAACACGGACCAAGGAGTCTAACATGCCTGCGAGTGTTTGGGT--GGTAAACCC-GAGCGCGTAATGAAAGTG-AA---AGTTGGG-ATCTCT-GTCGT------------GGAGAGCACCGACGCCCGGACCAGAAC-TTCT-GTGACGG----CCCTGCGGTAG-AGCATGTATGTTGGGACCCGAAAGATGGTGAACTATGCCTGAATAGGGTGAAGCCAGAGGAAACTCTGGTGGAGGCTCGTAGCGATTCTGACGTGC-AAATCGATCGTCAAATTT-GGGT-ATAGGGGTTGTCGCTCATGG-CGTGT-ATCTCCGTTGGCTCGATATCCGCACCGGTCATC-GAGTTCTTGGAGGAGTGGGGTCTCGAGTCCCTTGAGGAGAACGCACACTC-CGCGACTCCGT------GCACGAAGGTCTTTGTCAACGGTGTCTGGATGGGTGTCCATCGTGACCCAGCGAACTTGGTCAGGACGATCAAGAAGCTACGTCGTAAGGACGACATCAGCCCCGAAGTATCCGTCGTGCGGGACATC-CGTGAACGCGAGTTGCGTCTGTACACAGATGCAGGACGTGTCTGCCGACCGCTCTTCATCGTCGAGAA------CCACCACCTCGCGATCAGGAAGAAGCACATCGAGAAGAT-------------------CG------------TCAAC-----GGCATCCCCGTCT--------------------------TTGACGAATTTGGCCAACCGGTGTATGAGATCGATT------------CTGACGACAAAGTCACTGACAAGC---AAAAGATC------ACCCCGTATGAGTTCACGGACCTCATCAAGGATGGTGTAGTCGAGATGCTGGACGCGGAGGAAG--AGGAGACGGTCATGATTTGTATGTCGCCGGAGGATCTGGAGAACTC--------------------GCGCTTGCAGGCGGCGGGAATAGATCCGC------------------------------------------------ATACGAAGGACC----------CGTCGGAG---------------TTCGACCCTGCGGCGACGATCAAGGCTCCGACGTCAG---------CACATACATG-GACCCATTGTGAGATTCACCCGAGTATGA-TCTTGGGTGTTTGCGCTAGTATTATTCTGCTA-----------------------------TCCTCATCAT-CGCTGGT---------------------------------------------------------------GGTACTGGTGAATTCGAGGCTGGTATCTCCAAGGATGGTCAGACCCGTGAACACGCTCTCCTTGCATTCACCCTCGGTGTCAGGCAACTCATCGTCGCCGTCAACAAGATGGACACCACCA-------------------------------------------------------------------------------------------------------------------------------------------------------------------------------------------------------------------------------------------------------------------------------------------------------------------------------------------------------AGTGGAGCGAGGACCGTTTCAACGAAATCGTCAAGGAAACCTCCACCTTCATCAAGA-----------------------------------------------------------------------------------------------AGGTCGGCTACAACCCCAAGGCCGTCGCCTTCGTCCCCATCTCTGGCTG---------------------------------------------------------------------------------------------------------------------GCACGGTGAC-------------------------------------------------------------------------------------------------------------------------------------------------------------------------------------------------------------------------------------------------------------------AACATGTTGG-------------------------------------------AGGAGTCCCCCAAGTATG--------------------------------------------------------------------------------------------TCGTGCTGCTATGA--TCGAT-TCGGTGC------------------------------GCGTTTACTGATAGCG-CTTTCTTCCTATAGCATGCCATGGTACAAGGGCTGGACTAA-----------------------------------------------GGAGACCAAGGC-CGGTGTTGTCAA--------------------------------------------------------------------------------------------------------GGGCAA---------------------------------------------------------------GA
>F4_H7028549_RUS
ACG-AG--TTCT--------------TGA----------------AC-G-GGTTGTAGCTGGCTC-TTTTTT--------------------------TAAGAGCA-TGTGCACGCC------T------------GGCTCAATT--------C----------CACTCCTTAACC-TCTGTGCACTT-------------------A-TTGTAGG-------TCGGTGGAGG-----------------------------------CTGGCGCAAGTC----------------------AGTTTGAA---------------------------------------------------------GC--------------CTTCCTATG----------TTTT---A--TTACAA--AC--------GT-AT-------------CAGTTA-------T-AGAA------TG-T-C------------------TTAC-----TTT-----------GCTA-------T-AAT---GC-AAT---TATATACAACTTTCAGCAACGGATCTCTTGGCTCTCGCATCGATGAAGAACGCAGCGAA-ATGCGATAAGTAATGTGAATTGCAG-A-ATTCAGTG-----AATCATC-GAATCTTTGAACGCACCTTGCACCCCTTGG-TATTCCGAGG-GGTATGCCTGTTTGAGTGTCATGGT-ATTCTC-A----------ACCC-CCAA---ATTCTT---T-----ATT-GAGTMTTGGTGGGC---TTGGAC-TTGGA-GG-TT-----------GTGCTG--G----ATT---TTTA------------TTACTTCAGCTCCTC-TGAAATATATTAGTGT------G---AATCT-----------------T---------ACG---------------GATCG---------------------C-CTTCAGTGTGATAAT--------------------TGT-CTACGCTGT----------------------------------------------------------GGTTG--TG-A-------------AGTAT------------------------------------------------------------ATTTGTATTCATGC-T-TC----------T-AA----------------------TC----------------------------------------------------GTCTCTTAA-----------------------------------------------TGAGAC-AA---------------------------------TTACATCT---TT-GACATCT--CGATTGT-CCGAGTTGTAGTCTAGAGAAGCATTTTCCGCGCTGGA-CCGTGTACAAG-TCTCTTGGAATAGAGCGTCATAGAGGGTGAGAATCCCGTCCATGACACGGAC-TACTAG-TGC-TTTGTGATGTGCTCTCAAAGAGTCGAGTTGTTTGGGAATGCAGCTCAAAATGGGTGGTAAATTCCATCTAAAGCTAAATATTGGCGAGAGACCGATAGCGAACAAGTACCGTGAGGGAAAGATG-AAAAGCACTTTGGAAAGAGAGTTAAACAGTACGTGAAATTGCTGAAAGGGAAACGATTGAAGTC-AGTCGCGTTATTCAGAACTCAGCCTT-AC------CTCGG----TA-TGGTGCATTTTCTGT---TTAAC-GGGCCAGCATCAGTTTTGAT----TGCCGGAAAAAGGTTAGAG-AAATGTGGCA--C--CTTC---GG--GT-GTG-TTATAGTCTCTA--ATTGTATAC-GGTGGTTGGGACTGAGG----AACTCAGTACACCT-TTA----TGGTCGGG-----------GTTC-GCCCACG--TTTGTAC-TTAGGATGCTGGCGTAATGGCTTTAAGCGACCCGTCTTGAAACACGGACCAAGGAGTCTAACATGCCTGCGAGTGTTTGGGT--GGTAAACCC-GAGCGCGTAATGAAAGTG-AA---AGTTGGG-ATCTCT-GTCGT------------GGAGAGCACCGACGCCCGGACCAGAAC-TTCT-GTGACGG----CCCTGCGGTAG-AGCATGTATGTTGGGACCCGAAAGATGGTGAACTATGCCTGAATAGGGTGAAGCCAGAGGAAACTCTGGTGGAGGCTCGTAGCGATTCTGACGTGC-AAATCGATCGTCAAATTT-GGGT-ATAGGGGTTGTCGCTCATGG-CGTGT-ATCTCCGTTGGCTCGATATCCGCACCGGTCATC-GAGTTCTTGGAGGAGTGGGGTCTCGAGTCTCTTGAGGAGAATGCACACTC-CGCGACGCCGT------GCACGAAGGTCTTCGTCAACGGTGTCTGGATGGGTGTTCATCGTGACCCGGCGAATCTGGTCAGGACGATCAAGAAGCTGCGTCGTAAGGACGACATCAGCCCCGAAGTGTCCGTCGTGCGGGATATC-CGTGAGCGCGAGTTGCGCTTGTATACAGATGCAGGACGTGTCTGCCGACCGCTCTTCATCGTCGAGAA------CCACCACCTCGCGATCAGGAAGAAGCACATCGAGAAGAT-------------------CG------------TCAAC-----GGCATCCCCGTCT--------------------------TCGACGAGTTCGGCCAGCCGGTGTATGAGATTGATT------------CTGACGACAAAGTCACTGACAAGC---AAAAGATC------ACTCCGTATGAGTTCACGGACCTCATCAAGGATGGTGTCGTCGAGATGCTGGATGCGGAGGAAG--AGGAGACGGTCATGATTTGTATGTCGCCGGAGGATCTGGAAAACTC--------------------GCGCTTGCAGGCGGCGGGAATAGATCCAC------------------------------------------------ACACGAAGGACC----------CGTCGGAG---------------TTCGACCCTGCGGCGACGATCAAGGCTCCGACGTCAG---------CGCACACATG-GACCCATTGTGAGATTCACCCGAGTATGA-TCTTGGGTGTTTGCGCTAGTATTATTCTGCTA-----------------------------TCCTCATCAT-CGCTGGT---------------------------------------------------------------GGTACTGGTGAATTCGAGGCTGGTATCTCCAAGGATGGTCAGACCCGTGAACACGCTCTCCTTGCATTCACCCTCGGTGTCAGGCAACTCATCGTCGCCGTCAACAAGATGGACACCACCA-------------------------------------------------------------------------------------------------------------------------------------------------------------------------------------------------------------------------------------------------------------------------------------------------------------------------------------------------------AGTGGAGCGAGGACCGTTTCAACGAAATCGTCAAGGAAACCTCCACCTTCATCAAGA-----------------------------------------------------------------------------------------------AGGTCGGCTACAACCCCAAGGCCGTCGCCTTCGTCCCCATCTCTGGCTG---------------------------------------------------------------------------------------------------------------------GCACGGTGAC-------------------------------------------------------------------------------------------------------------------------------------------------------------------------------------------------------------------------------------------------------------------AACATGTTGG-------------------------------------------AGGAGTCCCCCAAGTATG--------------------------------------------------------------------------------------------TCGTGCTGCTATGA--TCGAT-TCGGTGC------------------------------GCGTTTACTGATAGCG-CTTTCTTCCTATAGCATGCCATGGTACAAGGGCTGGACTAA-----------------------------------------------GGAGACCAAGGC-CGGTGTTGTCAA--------------------------------------------------------------------------------------------------------GGGCAA---------------------------------------------------------------GA
>Dai_9276_CHN
ACG-AG--TTCT--------------TGA----------------AC-G-GGTTGTAGCTGGCTC-TTTTTT--------------------------TAAGAGCA-TGTGCACGCC------T------------GGCTCAATT--------C----------CACTCCTTAACC-TCTGTGCACTT-------------------A-TTGTAGG-------TCGGTGGAGG-----------------------------------CTGGCGCAAGTC----------------------AGTTTGAA---------------------------------------------------------GC--------------CTTCCTATG----------TTTT---A--TTATAA--AC--------GT-AT-------------CAGTTA-------T-AGAA------TG-T-C------------------TTAC-----TTT-----------GCTA-------T-ACT---GC-AAT---TATATACAACTTTCAGCAACGGATCTCTTGGCTCTCGCATCGATGAAGAACGCAGCGAA-ATGCGATAAGTAATGTGAATTGCAG-A-ATTCAGTG-----AATCATC-GAATCTTTGAACGCACCTTGCACCCCTTGG-TATTCCGAGG-GGTATGCCTGTTTGAGTGTCATGGT-ATTCTC-A----------ACCC-CCAA---ATTCTT---T-----ATT-GAATCTTGGTGGGC---TTGGAC-TTGGA-GG-TT-----------GTGCTG--G----ATT---TTTA------------TCAATTCAGCTCCTC-TGAAATATATTAGTGT------G---AATCT-----------------T---------ACG---------------GATCG---------------------C-CTTCAGTGTGATAAT--------------------TGT-CTACGCTGT----------------------------------------------------------GGTTG--TG-A-------------AGTAT------------------------------------------------------------ATTTGTATTCATGC-T-TC----------T-AA----------------------TC----------------------------------------------------GTCTCTTAC-----------------------------------------------TGAGAC-AA---------------------------------TTACATTT------------------TTGT-CCGAGTTGTAGTCTAGAGAAGCATTTTCCGCGCTGGA-CCGTGTACAAG-TCTCTTGGAATAGAGCGTCATAGAGGGTGAGAATCCCGTCCATGACACGGAC-TACCAG-TGC-TTTGTGATGTGCTCTCAAAGAGTCGAGTTGTTTGGGAATGCAGCTCAAAATGGGTGGTAAATTCCATCTAAAGCTAAATATTGGCGAGAGACCGATAGCGAACAAGTACCGTGAGGGAAAGATG-AAAAGCACTTTGGAAAGAGAGTTAAACAGTACGTGAAATTGCTGAAAGGGAAACGATTGAAGTC-AGTCGCGTTATTCAGAACTCAGCCTT-AC------CTCGG----TA-TGGTGCATTTTCTGT---TTAAC-GGGCCAGCATCAGTTTTGAT----TGCCGGAAAAAGGTTAGAG-AAATGTGGCA--C--CTTC---GG--GT-GTG-TTATAGTCTCTA--ATTGTATAC-GGTGGTTGGGACTGAGG----AACTCAGTACACCT-TTA----TGGTCGGG-----------GTTC-GCCCACG--TTTGTAC-TTAGGATGCTGGCGTAATGGCTTTAAGCGACCCGTCTTGAAACACGGACCAAGGAGTCTAACATGCCTGCGAGTGTTTGGGT--GGTAAACCC-GAGCGCGTAATGAAAGTG-AA---AGTTGGG-ATCTCT-GTCGT------------GGAGAGCACCGACGCCCGGACCAGAAC-TTCT-GTGACGG----CCCTGCGGTAG-AGCATGTATGTTGGGACCCGAAAGATGGTGAACTATGCCTGAATAGGGTGAAGCCAGAGGAAACTCTGGTGGAGGCTCGTAGCGATTCTGACGTGC-AAATCGATCGTCAAATTT-GGGT-ATAGGGG----------------------------------------------------------------------------------------------------------------------------------------------------------------------------------------------------------------------------------------------------------------------------------------------------------------------------------------------------------------------------------------------------------------------------------------------------------------------------------------------------------------------------------------------------------------------------------------------------------------------------------------------------------------------------------------------------------------------------------------------------------------------------------------------------------------------------------------------------------------------------------------------------------------------------------------------------------------------------------------------------------------------------------------------------------------------------------------------------------------------------------------------------------------------------------------------------------------------------------------------------------------------------------------------------------------------------------------------------------------------------------------------------------------------------------------------------------------------------------------------------------------------------------------------------------------------------------------------------------------------------------------------------------------------------------------------------------------------------------------------------------------------------------------------------------------------------------------------------------------------------------------------------------------------------------------------------------------------------------------------------------------------------------------------------------------------------------------------------------------------------------------------------------------------------------------------------------------------------------------------------------------------------------------------------------------------------------------------------------------------------------------------------------------------------------------------------------------------------------------------------------------------------------------------------------------------------------------------------------------------------------------------------------------------------------------------------
>Dai_5292_CHN
ACG-AG--TTCT--------------TGA----------------AC-G-GGTTGTAGCTGGCTC-TTTTTT--------------------------TAAGAGCA-TGTGCACGCC------T------------GGCTCAATT--------C----------CACTCCTTAACC-TCTGTGCACTT-------------------A-TTGTAGG-------TCGGTGGAGG-----------------------------------CTGGCGCAAGTC----------------------AGTTTGAA---------------------------------------------------------GC--------------CTTCCTATG----------TTTT---A--TTATAA--AC--------GT-AT-------------CAGTTA-------T-AGAA------TG-T-C------------------TTAC-----TTT-----------GCTA-------T-ACT---GC-AAT---TATATACAACTTTCAGCAACGGATCTCTTGGCTCTCGCATCGATGAAGAACGCAGCGAA-ATGCGATAAGTAATGTGAATTGCAG-A-ATTCAGTG-----AATCATC-GAATCTTTGAACGCACCTTGCACCCCTTGG-TATTCCGAGG-GGTATGCCTGTTTGAGTGTCATGGT-ATTCTC-A----------ACCC-CCAA---ATTCTT---T-----ATT-GAATCTTGGTGGGC---TTGGAC-TTGGA-GG-TT-----------GTGCTG--G----ATT---TTGA------------TTAATTCAGCTCCTC-TGAAATATATTAGTGT------G---AATCT-----------------T---------ACG---------------GATCG---------------------C-CTTCAGTGTGATAAT--------------------TGT-CTACGCTGT----------------------------------------------------------GGTTG--TG-A-------------AGTAT------------------------------------------------------------ATTTGTATTCATGC-T-TC----------T-AA----------------------TC----------------------------------------------------GTCTCTTAC-----------------------------------------------TGAGAC-AA---------------------------------TTACATTT---TT-GACATC-----------------------------------------------A-CCGTGTACAAG-TCTC-TGGAATAGAGCGTCATAGAGGGTGAGAATCCCGTCCATGACACGGAC-TACCAG-TGC-TTTGTGATGTGCTCTCAAAGAGTCGAGTTGTTTGGGAATGCAGCTCAAAATGGGTGGTAAATTCCATCTAAAGCTAAATATTGGCGAGAGACCGATAGCGAACAAGTACCGTGAGGGAAAGATG-AAAAGCACTTTGGAAAGAGAGTTAAACAGTACGTGAAATTGCTGAAAGGGAAACGATTGAAGTC-AGTCGCGTTATTCAGAACTCAGCCTT-AC------CTCGG----TA-TGGTGCATTTTCTGT---TTAAC-GGGCCAGCATCAGTTTTGAT----TGCCGGAAAAAGGTTAGAG-AAATGTGGCA--C--CTTC---GG--GT-GTG-TTATAGTCTCTA--ATTGTATAC-GGTGGTTGGGACTGAGG----AACTCAGTACACCT-TTA----TGGTCGGG-----------GTTC-GCCCACG--TTTGTAC-TTAGGATGCTGGCGTAATGGCTTTAAGCGACCCGTCTTGAAACACGGACCAAGGAGTCTAACATGCCTGCGAGTGTTTGGGT--GGTAAACCC-GAGCGCGTAATGAAAGTG-AA---AGTTGGG-ATCTCT-GTCGT------------GGAGAGCACCGACGCCCGGACCAGAAC-TTCT-GTGACGG----CCCTGCGGTAG-AGCATGTATGTTGGGACCCGAAAGATGGTGAACTATGCCTGAATAGGGTGAAGCCAGAGGAAACTCTGGTGGAGGCTCGTAGCGATTCTGACGTGC-AAATCGATCGTCAAATTT-GGGT-ATAGGG-------CTCATGG-CGTGT-ATCTCCGTTGGCTCGATATCCGCACCGGTCATC-GAGTTCTTGGAGGAGTGGGGTCTCGAGTCTCTTGAGGAGAATGCACACTC-CGCGACGCCGT------GCACGAAGGTCTTCGTCAACGGTGTCTGGATGGGTGTTCACCGTGACCCGGCGAACTTGGTCAGGACGATCAAGAAGCTGCGTCGTAAGGACGACATCAGCCCCGAAGTGTCCGTCGTGCGGGACATC-CGTGAGCGAGAACTGCGTCTGTACACAGATGCCGGACGTGTCTGCCGACCGCTCTTCATCGTCGAGAA------CCACCACCTCGCGATCAGGAAGAAGCACATCGAGAAGAT-------------------CG------------TCAAC-----GGCATTCCCGTCT--------------------------TCGACGAGTTCGGCCAGCCGGTGTATGAGATCGATT------------CTGACGACAAAGTCACTGACAAGC---AAAAGATC------ACCCCGTATGAGTTCACGGACCTCATCAAGGATGGTGTCGTCGAGATGCTGGATGCGGAGGAAG--AGGAGACGGTGATGATTTGTATGTCGCCGGAGGATCTGGAGAACTC--------------------GCGCTTGCAAGCGGCGGGAATAGATCCGC------------------------------------------------ACACGAAGGACC----------CGTCGGAG---------------TTCGACCCTGCGGCGACGATCAAGGCTCCGACGTCAG---------CACATACATG-GACCCATTGTGAGATTCACCCGAGTATGA-TCTTGGGTGTTTGCGCTAGTATTATTCTGCTA-----------------------------TCCTCATCAT-CGCTGGT---------------------------------------------------------------GGTACTGGTGAATTCGAGGCTGGTATCTCCAAGGATGGTCAGACCCGTGAACACGCTCTCCTTGCCTTCACCCTCGGTGTCAGGCAACTCATCGTCGCCGTCAACAAGATGGACACCACCA-------------------------------------------------------------------------------------------------------------------------------------------------------------------------------------------------------------------------------------------------------------------------------------------------------------------------------------------------------AGTGGAGCGAGGACCGTTTCAACGAAATCGTCAAGGAAACCTCCACCTTCATCAAGA-----------------------------------------------------------------------------------------------AGGTCGGCTACAACCCCAAGGCCGTCGCTTTCGTCCCCATCTCTGGCTG---------------------------------------------------------------------------------------------------------------------GCACGGTGAC-------------------------------------------------------------------------------------------------------------------------------------------------------------------------------------------------------------------------------------------------------------------AACATGTTGG-------------------------------------------ARGAGTCCGCCAAGTATG--------------------------------------------------------------------------------------------TCGTGCTGCTATGA--TCGAT-TCGGCGC------------------------------GCGTTTACTGATAGCG-CTTTCTTCCTATAGCATGCCATGGTACAAGGGCTGGACTAA-----------------------------------------------GGAGACCAAGGC-CGGTGTTGTCAA--------------------------------------------------------------------------------------------------------GGGTAA---------------------------------------------------------------GA
>FP_102050_BER
ACG-AG--TTCT--------------TGA----------------AC-G-GGTTGTAGCTGGCTC-TTTTTT--------------------------TAAGAGCA-TGTGCACGCC------T------------GGCTCAATT--------C----------CACTCCTTAACC-TCTGTGCACTT-------------------A-TTGTAGG-------TCGGTGGAGG-----------------------------------CTGGCGCAAGTC----------------------AGTTTGAA---------------------------------------------------------GC--------------CTTCCTATG----------TTTT---A--TTATAA--AC--------GT-AT-------------CAGTTA-------T-AGAA------TG-T-C------------------TTAC-----TTT-----------GCTA-------T-AAT---GC-AAT---TATATACAACTTTCAGCAACGGATCTCTTGGCTCTCGCATCGATGAAGAACGCAGCGAA-ATGCGATAAGTAATGTGAATTGCAG-A-ATTCAGTG-----AATCATC-GAATCTTTGAACGCACCTTGCACCCCTTGG-TATTCCGAGG-GGTATGCCTGTTTGAGTGTCATGGT-ATTCTC-A----------ACCC-CCAA---ATTCTT---T-----ATT-GAATCTTGGTGGGC---TTGGAC-TTGGA-GG-TT-----------GTGCTG--G----ATT---TTGA------------TTAATTCAGCTCCTC-TGAAATATATTAGTGT------G---AATCT-----------------T---------ACG---------------GATCG---------------------C-CTTCAGTGTGATAAT--------------------TGT-CTACGCTGT----------------------------------------------------------GGTTG--TG-A-------------AGTAT------------------------------------------------------------ATTTGTATTCATGC-T-TC----------T-AA----------------------TC----------------------------------------------------GTCTCTTAC-----------------------------------------------TGAGAC-AA---------------------------------TTACATTT---TT-GACATCT--CGATTGT-CCGAGTTGTAGTCTAGAGAAGCATTTTCCGCGCTGGA-CCGTGTACAAG-TCTCTTGGAATAGAGCGTCATAGAGGGTGAGAATCCCGTCCATGACACGGAC-TACCAG-TGC-TTTGTGATGTGCTCTCAAAGAGTCGAGTTGTTTGGGAATGCAGCTCAAAATGGGTGGTAAATTCCATCTAAAGCTAAATATTGGCGAGAGACCGATAGCGAACAAGTACCGTGAGGGAAAGATG-AAAAGCACTTTGGAAAGAGAGTTAAACAGTACGTGAAATTGCTGAAAGGGAAACGATTGAAGTC-AGTCGCGTTATTCAGAACTCAGCCTT-AC------CTCGG----TA-TGGTGCATTTTCTGT---TTAAC-GGGCCAGCATCAGTTTTGAT----TGCCGGAAAAAGGTTAGAG-AAATGTGGCA--C--CTTC---GG--GT-GTG-TTATAGTCTCTA--ATTGTATAC-GGTGGTTGGGACTGAGG----AACTCAGTACACCT-TTA----TGGTCGGG-----------GTTC-GCCCACG--TTTGTAC-TTAGGATGCTGGCGTAATGGCTTTAAGCGACCCGTCTTGAAACACGGACCAAGGAGTCTAACATGCCTGCGAGTGTTTGGGT--GGTAAACCC-GAGCGCGTAATGAAAGTG-AA---AGTTGGG-ATCTCT-GTCGT------------GGAGAGCACCGACGCCCGGACCAGAAC-TTCT-GTGACGG----CCCTGCGGTAG-AGCATGTATGTTGGGACCCGAAAGATGGTGAACTATGCCTGAATAGGGTGAAGCCAGAGGAAACTCTGGTGGAGGCTCGTAGCGATTCTGACGTGC-AAATCGATCGTCAAATTT-GGGT-ATAGGGGTTGTCTCTCATGG-CATGT-ATCTCCGTTGGCTCGATATCCGCACCGGTCATC-GAGTTCTTGGAGGAGTGGGGTCTCGAGTCTCTTGAGGAGAATGCACACTC-CGCGACGCCGT------GCACGAAAGTCTTCGTCAACGGTGTCTGGATGGGTGTCCATCGTGACCCGGCGAACTTGGTCAGGACGATCAAGAAGCTGCGTCGTAAGGACGACATCAGCCCCGAAGTGTCCGTCGTGCGGGATATC-CGTGAGCGCGAACTGCGCTTGTATACAGATGCCGGACGTGTCTGCCGACCGCTCTTCATCGTCGAGAA------CCACCACCTCGCGATCAGGAAGAAGCACATCGAGAAGAT-------------------CG------------TCAAT-----GGCATCCCCGTCT--------------------------TCGACGAGTTCGGCCAGCCGGTGTATGAGATTGATT------------CTGACGACAAAGTCACTGACAAGC---AAAAGATT------ACCCCGTATGAGTTCACGGACCTCATCAAGGATGGTGTCGTCGAGATGCTGGATGCGGAGGAAG--AGGAGACGGTCATGATTTGTATGTCGCCGGAGGATCTGGAGAACTC--------------------GCGCTTGCAGGCGGCGGGAATAGATCCGC------------------------------------------------ACACGAAGGACC----------CGTCGGAG---------------TTCGACCCTGCGGCGACGATCAAGGCTCCGACGTCAG---------CACACACATG-GACCCATTGTGAGATTCACCCGAGTATGA-TCTTGGGTGTTTGCGCTAGTATTATTCTGCTA-----------------------------TCCTCATCAT-CGCTGGT---------------------------------------------------------------GGTACTGGTGAATTCGAGGCTGGTATCTCCAAGGATGGTCAGACCCGTGAACACGCTCTCCTTGCATTCACCCTCGGTGTCAGGCAACTCATCGTCGCCGTCAACAAGATGGACACCACCA-------------------------------------------------------------------------------------------------------------------------------------------------------------------------------------------------------------------------------------------------------------------------------------------------------------------------------------------------------AGTGGAGCGAGGACCGTTTCAACGAAATCGTCAAGGAAACCTCCACCTTCATCAAGA-----------------------------------------------------------------------------------------------AGGTCGGCTACAACCCCAAGGCCGTCGCCTTCGTCCCCATCTCTGGCTG---------------------------------------------------------------------------------------------------------------------GCACGGTGAC-------------------------------------------------------------------------------------------------------------------------------------------------------------------------------------------------------------------------------------------------------------------AACATGTTGG-------------------------------------------AGGAGTCCCCCAAGTATG--------------------------------------------------------------------------------------------TCGTGCTGCTATGA--TCGAT-TCGGTGC------------------------------GCGTTTACTGATAGCG-CTTTCTTCCTATAGCATGCCATGGTACAAGGGCTGGACTAA-----------------------------------------------GGAGACCAAGGC-CGGTGTTGTCAA--------------------------------------------------------------------------------------------------------GGGCAA---------------------------------------------------------------GA
>Dai_16370A_CHN
ACG-AG--TTCT--------------TGA----------------AC-G-GGTTGTAGCTGGCTC-TTTTTT--------------------------TAAGAGCA-TGTGCACGCC------T------------GGCTCAATT--------C----------CACTCCTTAACC-TCTGTGCACTT-------------------A-TTGTAGG-------TCGGTGGAGG-----------------------------------CTGGCGCAAGTC----------------------AGTTTGAA---------------------------------------------------------GC--------------CTTCCTATG----------TTTT---A--TTACAA--AC--------GT-AT-------------CAGTTA-------T-AGAA------TG-T-C------------------TTAC-----TTT-----------GCTA-------T-AAT---GC-AAT---TATATACAACTTTCAGCAACGGATCTCTTGGCTCTCGCATCGATGAAGAACGCAGCGAA-ATGCGATAAGTAATGTGAATTGCAG-A-ATTCAGTG-----AATCATC-GAATCTTTGAACGCACCTTGCACCCCTTGG-TATTCCGAGG-GGTATGCCTGTTTGAGTGTCATGGT-ATTCTC-A----------ACCC-CCAA---ATTCTT---T-----ATT-GAATCTTGGTGGGC---TTGGAC-TTGGA-GG-TT-----------GTGCTG--G----ATT---TTGA------------TTAATTCAGCTCCTC-TGAAATGTATTAGTGT------G---AATCT-----------------T---------ACG---------------GATCG---------------------C-CTTCAGTGTGATAAT--------------------TGT-CTACGCTGT----------------------------------------------------------GGTTG--TG-A-------------AGTAT------------------------------------------------------------ATTTGTATTCATGC-T-TC----------T-AA----------------------TC----------------------------------------------------GTCTCTTAC-----------------------------------------------TGAGAC-AA---------------------------------TTACATCT------------T--CGATTGT-CCGAGTTGTAGTCTAGAGAAGCATTTTCCGCGCTGGA-CCGTGTACAAG-TCTCTTGGAATAGAGCGTCATAGAGGGTGAGAATCCCGTCCATGACACGGAC-TACCAG-TGC-TTTGTGATGTGCTCTCAAAGAGTCGAGTTGTTTGGGAATGCAGCTCAAAATGGGTGGTAAATTCCATCTAAAGCTAAATATTGGCGAGAGACCGATAGCGAACAAGTACCGTGAGGGAAAGATG-AAAAGCACTTTGGAAAGAGAGTTAAACAGTACGTGAAATTGCTGAAAGGGAAACGATTGAAGTC-AGTCGCGTTATTCAGAACTCAGCCTT-AC------CTCGG----TA-TGGTGCATTTTCTGT---TTAAC-GGGCCAGCATCAGTTTTGAT----TGCCGGAAAAAGGTTAGAG-AAATGTGGCA--C--CTTC---GG--GT-GTG-TTATAGTCTCTA--ATTGTATAC-GGTGGTTGGGACTGAGG----AACTCAGTACACCT-TTA----TGGTCGGG-----------GTTC-GCCCACG--TTTGTAC-TTAGGATGCTGGCGTAATGGCTTTAAGCGACCCGTCTTGAAACACGGACCAAGGAGTCTAACATGCCTGCGAGTGTTTGGGT--GGTAAACCC-GAGCGCGTAATGAAAGTG-AA---AGTTGGG-ATCTCT-GTCGT------------GGAGAGCACCGACGCCCGGACCAGAAC-TTCT-GTGACGG----CCCTGCGGTAG-AGCATGTATGTTGGGACCCGAAAGATGGTGAACTATGCCTGAATAGGGTGAAGCCAGAGGAAACTCTGGTGGAGGCTCGTAGCGATTCTGACGTGC-AAATCGATCGTCAAATTT-GGGT-ATAGGGG----------------------------------------------------------------------------------------------------------------------------------------------------------------------------------------------------------------------------------------------------------------------------------------------------------------------------------------------------------------------------------------------------------------------------------------------------------------------------------------------------------------------------------------------------------------------------------------------------------------------------------------------------------------------------------------------------------------------------------------------------------------------------------------------------------------------------------------------------------------------------------------------------------------------------------------------------------------------------------------------------------------------------------------------------------------------------------------------------------------------------------------------------------------------------------------------------------------------------------------------------------------------------------------------------------------------------------------------------------------------------------------------------------------------------------------------------------------------------------------------------------------------------------------------------------------------------------------------------------------------------------------------------------------------------------------------------------------------------------------------------------------------------------------------------------------------------------------------------------------------------------------------------------------------------------------------------------------------------------------------------------------------------------------------------------------------------------------------------------------------------------------------------------------------------------------------------------------------------------------------------------------------------------------------------------------------------------------------------------------------------------------------------------------------------------------------------------------------------------------------------------------------------------------------------------------------------------------------------------------------------------------------------------------------------------------------------
>Cui1320_CHN
ACG-AG--TTCT--------------TGA----------------AC-G-GGTTGTAGCTGGCTC-TTTTTT--------------------------TAAGAGCA-TGTGCACGCC------T------------GGCTCAATT--------C----------CACTCCTTAACC-TCTGTGCACTT-------------------A-TTGTAGG-------TCGGTGGAGG-----------------------------------CTGGCGCAAGTC----------------------AGTTTGAA---------------------------------------------------------GC--------------CTTCCTATG----------TTTT---A--TTACAA--AC--------GT-AT-------------CAGTTA-------T-AGAA------TG-T-C------------------TTAC-----TTT-----------GCTA-------T-AAT---GC-AAT---TATATACAACTTTCAGCAACGGATCTCTTGGCTCTCGCATCGATGAAGAACGCAGCGAA-ATGCGATAAGTAATGTGAATTGCAG-A-ATTCAGTG-----AATCATC-GAATCTTTGAACGCACCTTGCACCCCTTGG-TATTCCGAGG-GGTATGCCTGTTTGAGTGTCATGGT-ATTCTC-A----------ACCC-CCAA---ATTCTT---T-----ATT-GAGTCTTGGTGGGC---TTGGAC-TTGGA-GG-TT-----------GTGCTG--G----ATT---TTGA------------TTAATTCAGCTCCTC-TGAAATRTATTAGTGT------G---AATCT-----------------T---------ACG---------------GATCG---------------------C-CTTCAGTGTGATAAT--------------------TGT-CTACGCTGT----------------------------------------------------------GGTTG--TG-A-------------AGTAT------------------------------------------------------------ATTTGTATTCATGC-T-TC----------T-AA----------------------TC----------------------------------------------------GTCTCTTAC-----------------------------------------------TGAGAC-AA---------------------------------TTACATCT---TT-GACATCT--CGATTGT-CCGAGTTGTAGTCTAGAGAAGCATTTTCAGCGCTGGA-CCGTGTACAAG-TCTCTTGGAATAGAGCGTCATAGAGGGTGAGAATCCCGTCCATGACACGGAC-TACCAG-TGC-TTTGTGATGTGCTCTCAAAGAGTCGAGTTGTTTGGGAATGCAGCTCAAAATGGGTGGTAAATTCCATCTAAAGCTAAATATTGGCGAGAGACCGATAGCGAACAAGTACCGTGAGGGAAAGATG-AAAAGCACTTTGGAAAGAGAGTTAAACAGTACGTGAAATTGCTGAAAGGGAAACGATTGAAGTC-AGTCGCGTTATTCAGAACTCAGCCTT-AC------CTCGG----TA-TGGTGCATTTTCTGT---TTAAC-GGGCCAGCATCAGTTTTGAT----TGCCGGAAAAAGGTTAGAG-AAATGTGGCA--C--CTTC---GG--GT-GTG-TTATAGTCTCTA--ATTGTATAC-GGTGGTTGGGACTGAGG----AACTCAGTACACCT-TTA----TGGTCGGG-----------GTTC-GCCCACG--TTTGTAC-TTAGGATGCTGGCGTAATGGCTTTAAGCGACCCGTCTTGAAACACGGACCAAGGAGTCTAACATGCCTGCGAGTGTTTGGGT--GGTAAACCC-GAGCGCGTAATGAAAGTG-AA---AGTTGGG-ATCTCT-GTCGT------------GGAGAGCACCGACGCCCGGACCAGAAC-TTCT-GTGACGG----CCCTGCGGTAG-AGCATGTATGTTGGGACCCGAAAGATGGTGAACTATGCCTGAATAGGGTGAAGCCAGAGGAAACTCTGGTGGAGGCTCGTAGCGATTCTGACGTGC-AAATCGATCGTCAAATTT-GGGT-ATAGGGGTTGTCGCTCATGG-CGTGT-ATCTCCGTTGGCTCGATATCCGCACCGGTCATC-GAGTTCTTGGAGGAGTGGGGTCTCGAGTCYCTTGAGGAGAACGCACACTC-CGCGACYCCGT------GCACGAAGGTCTTCGTCAACGGTGTCTGGATGGGTGTTCAYCGTGACCCAGCGAATCTGGTCAGGACGATCAAGAAGCTGCGTCGTAAGGACGACATCAGCCCCGAAGTGTCCGTYGTGCGGGATATY-CGTGAGCGCGAGYTGCGCTTGTATACAGACGCAGGACGTGTCTGCCGACCGCTCTTCATCGTGGAGAA------CCACCACCTCGCGATCAGGAAGAAGCACATCGAGAAGAT-------------------CG------------TCAAC-----GGCATTCCCGTCT--------------------------TCGACGAGTTCGGCCAGCCGGTGTATGAGATCGATT------------CTGACGACAAAGTCACTGACAAGC---AAAAGATC------ACCCCGTATGAGTTCACGGACCTCATCAAGGATGGTGTCGTCGAGATGCTGGATGCGGAGGAAG--AGGAGACGGTGATGATTTGTATGTCGCCGGAGGATCTGGAGAACTC--------------------GCGCTTGCAAGCGGCGGGAATAGATCCGC------------------------------------------------ACACGAAGGACC----------CGTCRGAG---------------TTCGACCCTGCGGCGACGATCAAGGCTCCGACGTCAG---------CACATACATG-GACCCATTGTGAGATTCACCCGAGTATGA-TCTTGGGTGTTTGCGCTAGTATTATTCTGCTA-----------------------------TCCTCATCAT-CGCTGGT---------------------------------------------------------------GGTACTGGTGAATTCGAGGCTGGTATCTCCAAGGATGGTCAGACCCGTGAACACGCTCTCCTTGCCTTCACCCTCGGTGTCAGGCAACTCATCGTCGCCGTCAACAAGATGGACACCACCA-------------------------------------------------------------------------------------------------------------------------------------------------------------------------------------------------------------------------------------------------------------------------------------------------------------------------------------------------------AGTGGAGCGAGGACCGTTTCAACGAAATCGTCAAGGAAACCTCCACCTTCATCAAGA-----------------------------------------------------------------------------------------------AGGTCGGCTACAACCCCAAGGCCGTCGCTTTCGTCCCCATCTCTGGCTG---------------------------------------------------------------------------------------------------------------------GCACGGTGAC-------------------------------------------------------------------------------------------------------------------------------------------------------------------------------------------------------------------------------------------------------------------AACATGTTGG-------------------------------------------ARGAGTCCGCCAAGTATG--------------------------------------------------------------------------------------------TCGTGCTGCTATGA--TCGAT-TCGGCGC------------------------------GCGTTTACTGATAGCG-CTTTCTTCCTATAGCATGCCATGGTACAAGGGCTGGACTAA-----------------------------------------------GGAGACCAAGGC-CGGTGTTGTCAA--------------------------------------------------------------------------------------------------------GGGTAA---------------------------------------------------------------GA
>F10240_TPE
ACG-AG--TTCT--------------TGA----------------AC-G-GGTTGTAGCTGGCTC-TTTTTT--------------------------TAAGAGCA-TGTGCACGCC------T------------GGCTCAATT--------C----------CACTCCTTAACC-TCTGTGCACTT-------------------A-TTGTAGG-------TCGGTGGAGG-----------------------------------CTGGCGCAAGTC----------------------AGTTTGAA---------------------------------------------------------GC--------------CTTCCTATG----------TTTT---A--TTACAA--AC--------GT-AT-------------CAGTTA-------T-AGAA------TG-T-C------------------TTAC-----TTT-----------GCTA-------T-AAT---GC-AAT---TATATACAACTTTCAGCAACGGATCTCTTGGCTCTCGCATCGATGAAGAACGCAGCGAA-ATGCGATAAGTAATGTGAATTGCAG-A-ATTCAGTG-----AATCATC-GAATCTTTGAACGCACCTTGCACCCCTTGG-TATTCCGAGG-GGTATGCCTGTTTGAGTGTCATGGT-ATTCTC-A----------ACCC-CCAA---ATTCTT---T-----ATT-GAATCTTGGTGGGC---TTGGAC-TTGGA-GG-TT-----------GTGCTG--G----ATT---TTTA------------TTAATTCAGCTCCTC-TGAAATGTATTAGTGT------G---AATCT-----------------T---------ACG---------------GATCG---------------------C-CTTCAGTGTGATAAT--------------------TGT-CTACGCTGT----------------------------------------------------------GGTTG--TG-A-------------AGTAT------------------------------------------------------------ATTTGTATTCATGC-T-TC----------T-AA----------------------TC----------------------------------------------------GTCTCTTAC-----------------------------------------------TGAGAC-AA---------------------------------TTACATCT---TT-GACATCT--CGATTGT-CCGAGTTGTAGTCTAGAGAAGCATTTTCCGCGCTGGA-CCGTGTACAAG-TCTCTTGGAATAGAGCGTCATAGAGGGTGAGAATCCCGTCCATGACACGGAC-TACCAG-TGC-TTTGTGATGTGCTCTCAAAGAGTCGAGTTGTTTGGGAATGCAGCTCAAAATGGGTGGTAAATTCCATCTAAAGCTAAATATTGGCGAGAGACCGATAGCGAACAAGTACCGTGAGGGAAAGATG-AAAAGCACTTTGGAAAGAGAGTTAAACAGTACGTGAAATTGCTGAAAGGGAAACGATTGAAGTC-AGTCGCGTTATTCAGAACTCAGCCTT-AC------CTCGG----TA-TGGTGCATTTTCTGT---TTAAC-GGGCCAGCATCAGTTTTGAT----TGCCGGAAAAAGGTTAGAG-AAATGTGGCA--C--CTTC---GG--GT-GTG-TTATAGTCTCTA--ATTGTATACGGGTGGTTGGGACTGAGG----AACTCAGTACACCT-TTA----TGGTCGGG-----------GTTC-GCCCACG--TTTGTAC-TTAGGATGCTGGCGTAATGGCTTTAAGCGACCCGTCTTGAAACACGGACCAAGGAGTCTAACATGCCTGCGA----------------------------------------------------------------------------------------------------------------------------------------------------------------------------------------------------------------------------------------------------------------------------TTCGTGCTCGAAT----------CG--------------CCGTCATC-GAGTTTGAGAGGGGTCCGAGTTCTGA-----------AGGACGCACATTCGGACTCCGGTGCAC---------GAGGTTCTGTCCACGGGTGTCTGAATGGTGTCCATCGGTGACCCAGCGACTCTGTCAAGGACGATCAGAAGGTCGCGTCGTAAGGACGACATCAGCCCGAAGGTGTC-GTCGTGCGGGATATCTCGTGAGCGCGAGTGGCGTCTGTATACAGACGCGAGAGTGTCTGCTGAGCCGCTCTTCATCGTCGAGAC------CCACACCTTCGCGATCGCGAGACAGCACATGAGAGAGATCGTACAT-----GCATTCCCG-----TCTCTGGACGAT-----GTGCGCACACGCGTGTAT------------------------------------------------GAGATGATATCTGCGACACA---------------GTCACTGACAAG-CCAAAGAT----CACTCTCGTATGAGTCACGCGCACTCATCAGAGAGTGTGTCGTCGAGATGCTGATGCGCGAGACAG--AGAGACGCGTCATGATATGTATGTGCGCGAGAGATCTGAGAGACTC--------------------GCGCTGGCAGCGCGCGTGATAGATCTCGC------------------------------------------------ACACGAGAGACGCG-------------------------------TCGAGTGTCGCACTGCGTGTCGACGATCAGAGTATATCGAGTCAG-CGCACACATGTGACGCTATGTGAGACTCACGCGAGTATGA--TCTGTGTGTGTGCGCTAGTATTATTC-------------------------------------------------------------------------------------------------------------------------GGTGAATTCGAGGCTGGTATCTCCAAGGATGGTCAGACCCGTGAACACGCTCTCCTTGCCTTCACCCTCGGTGTCAGGCAACTCATCGTCGCCGTCAACAAGATGGACACCACCA-------------------------------------------------------------------------------------------------------------------------------------------------------------------------------------------------------------------------------------------------------------------------------------------------------------------------------------------------------AGTGGAGCGAGGACCGTTTCAACGAAATCGTCAAGGAAACCTCCACCTTCATCAAGA-----------------------------------------------------------------------------------------------AGGTCGGCTACAACCCCAAGGCCGTCGCTTTCGTCCCCATCTCTGGCTG---------------------------------------------------------------------------------------------------------------------GCACGGTGAC-------------------------------------------------------------------------------------------------------------------------------------------------------------------------------------------------------------------------------------------------------------------AACATGTTGG-------------------------------------------AAGAGTCCGCCAAGTATG--------------------------------------------------------------------------------------------TCGTGCTGCTATGA--TCGAT-TCGGCGC------------------------------GCGTTTACTGATAGCG-CTTTCTTCCTATAGCATGCCATGGTACAAGGGCTGGACTAA-----------------------------------------------GGAGACCAAGGC-CGGTGTTG-CAA--------------------------------------------------------------------------------------------------------GGGTAA---------------------------------------------------------------GA
>NL_Bougher_NLB_1155_AUS
ACG-AG--TTCT--------------TGA----------------AC-G-GGTTGTAGCTGGCTC-TTTTTT--------------------------TAAGAGCA-TGTGCACGCC------T------------GGCTCAATT--------C----------CACTCCTTAACC-TCTGTGCACTT-------------------A-TTGTAGG-------TCGGTGGAGG-----------------------------------CTGGCGCAAGTC----------------------AGTTTGAA---------------------------------------------------------GC--------------CTTCCTATG----------TTTT---A--TTACAA--AC--------GT-AT-------------CAGTTA-------T-AGAA------TG-T-C------------------TTAC-----TTT-----------GCTA-------T-AAT---GC-AAT---TATATACAACTTTCAGCAACGGATCTCTTGGCTCTCGCATCGATGAAGAACGCAGCGAA-ATGCGATAAGTAATGTGAATTGCAG-A-ATTCAGTG-----AATCATC-GAATCTTTGAACGCACCTTGCACCCCTTGG-TATTCCGAGG-GGTATGCCTGTTTGAGTGTCATGGT-ATTCTC-A----------ACCC-TCAA---ATTCTT---T-----ATT-GAATCTTGGTGGGC---TTGGAC-TTGGA-GG-TT-----------GTGCTG--G----ATT---TTTA------------TTAATTCAGCTCCTC-TGAAATATATTAGTGT------G---AATCT-----------------T---------ACG---------------GATCG---------------------C-CTTCAGTGTGATAAT--------------------TGT-CTACGCTGT----------------------------------------------------------GGTTG--TG-A-------------AGTAT------------------------------------------------------------ATTTGTATTCATGC-T-TC----------T-AA----------------------TC----------------------------------------------------GTCTCTTAC-----------------------------------------------TGAGAC-AA---------------------------------TTACATCT---TT-GACATC-----ATTGT-CCGAGTTGTAGTCTAGAGAAGCATTTTCCGCGCTGGA-CCGTGTACAAG-TCTCTTGGAATAGAGCGTCATAGAGGGTGAGAATCCCGTCCATGACACGGAC-TACCAG-TGC-TTTGTGATGTGCTCTCAAAGAGTCGAGTTGTTTGGGAATGCAGCTCAAAATGGGTGGTAAATTCCATCTAAAGCTAAATATTGGCGAGAGACCGATAGCGAACAAGTACCGTGAGGGAAAGATG-AAAAGCACTTTGGAAAGAGAGTTAAACAGTACGTGAAATTGCTGAAAGGGAAACGATTGAAGTC-AGTCGCGTTATTCAGAACTCAGCCTT-AC------CTCGG----TA-TGGTGCATTTTCTGT---TTAAC-GGGCCAGCATCAGTTTTGAT----TGCCGGAAAAAGGTTAGAG-AAATGTGGCA--C--CTTC---GG--GT-GTG-TTATAGTCTCTA--ATTGTATAC-GGTGGTTGGGACTGAGG----AACTCAGTACACCT-TTA----TGGTCGGG-----------GTTC-GCCCACG--TTTGTAC-TTAGGATGCTGGCGTAATGGCTTTAAGCGACCCGTCTTGAAACACGGACCAAGGAGTCTAACATGCCTGCGAGTGTTTGGGT--GGTAAACCC-GAGCGCGTAATGAAAGTG-AA---AGTTGGG-ATCTCT-GTCGT------------GGAGAGCACCGACGCCCGGACCAGAAC-TTCT-GTGACGG----CCCTGCGGTAG-AGCATGTATGTTGGGACCCGAAAGATGGTGAACTATGCCTGAATAGGGTGAAGCCAGAGGAAACTCTGG---------------------------------------------------------------------------------------------------------------------------------------------------------------------------------------------------------------------------------------------------------------------------------------------------------------------------------------------------------------------------------------------------------------------------------------------------------------------------------------------------------------------------------------------------------------------------------------------------------------------------------------------------------------------------------------------------------------------------------------------------------------------------------------------------------------------------------------------------------------------------------------------------------------------------------------------------------------------------------------------------------------------------------------------------------------------------------------------------------------------------------------------------------------------------------------------------------------------------------------------------------------------------------------------------------------------------------------------------------------------------------------------------------------------------------------------------------------------------------------------------------------------------------------------------------------------------------------------------------------------------------------------------------------------------------------------------------------------------------------------------------------------------------------------------------------------------------------------------------------------------------------------------------------------------------------------------------------------------------------------------------------------------------------------------------------------------------------------------------------------------------------------------------------------------------------------------------------------------------------------------------------------------------------------------------------------------------------------------------------------------------------------------------------------------------------------------------------------------------------------------------------------------------------------------------------------------------------------------------------------------------------------------------------------------------------------------------------------------------------------------------------
>916456_NZL
ACG-AG--TTCT--------------TGA----------------AC-G-GGTTGTAGCTGGYTC-TTTTTT--------------------------TAAGAGCA-TGTGCACGCC------T------------GGCTCAATT--------C----------CACTCCTTAACC-TCTGTGCACTT-------------------A-TTGTAGG-------TCGGTGGAGG-----------------------------------CTGGCGCAAGTC----------------------AGTTTGAA---------------------------------------------------------GC--------------CTTCCTATG----------TTTT---A--TTACAA--AC--------GT-AT-------------CAGTTA-------T-AGAA------TG-T-C------------------TTAC-----TTT-----------GCTA-------T-AAT---GC-AAT---TATATACAACTTTCAGCAACGGATCTCTTGGCTCTCGCATCGATGAAGAACGCAGCGAA-ATGCGATAAGTAATGTGAATTGCAG-A-ATTCAGTG-----AATCATC-GAATCTTTGAACGCACCTTGCACCCCTTGG-TATTCCGAGG-GGTATGCCTGTTTGAGTGTCATGGT-ATTCTC-A----------ACCC-TCAA---ATTCTT---T-----ATT-GAATCTTGGTGGGC---TTGGAC-TTGGA-GG-TT-----------GTGCTG--G----ATT---TTTA------------TTAATTCAGCTCCTC-TAAAATATATTAGTGT------G---AATCT-----------------T---------ACG---------------GATCG---------------------C-CTTCAGTGTGATAAT--------------------TGT-CTACGCTGT----------------------------------------------------------GGTTG--TG-A-------------AGTAT------------------------------------------------------------ATTTGTATTCATGC-T-TC----------T-AA----------------------TC----------------------------------------------------GTCTCTTAC-----------------------------------------------TGAGAC-AA---------------------------------TTACATCT---TT-GACATCT--CGATTGT-CCGAGTTGTAGTCTAGAGAAGCATTTTCCGCGCTGGA-CCGTGTACAAG-TCTCTTGGAATAGAGCGTCATAGAGGGTGAGAATCCCGTCCATGACACGGAC-TACCAG-TGC-TTTGTGATGTGCTCTCAAAGAGTCGAGTTGTTTGGGAATGCAGCTCAAAATGGGTGGTAAATTCCATCTAAAGCTAAATATTGGCGAGAGACCGATAGCGAACAAGTACCGTGAGGGAAAGATG-AAAAGCACTTTGGAAAGAGAGTTAAACAGTACGTGAAATTGCTGAAAGGGAAACGATTGAAGTC-AGTCGCGTTATTCAGAACTCAGCCTT-AC------CTCGG----TA-TGGTGCATTTTCTGT---TTAAC-GGGCCAGCATCAGTTTTGAT----TGCCGGAAAAAGGTTAGAG-AAATGTGGCA--C--CTTC---GG--GT-GTG-TTATAGTCTCTA--ATTGTATAC-GGTGGTTGGGACTGAGG----AACTCAGTACACCT-TTA----TGGTCGGG-----------GTTC-GCCCACG--TTTGTAC-TTAGGATGCTGGCGTAATGGCTTTAAGCGACCCGTCTTGAAACACGGACCAAGGAGTCTAACATGCCTGCGAGTGTTTGGGT--GGTAAACCC-GAGCGCGTAATGAAAGTG-AA---AGTTGGG-ATCTCT-GTCGT------------GGAGAGCACCGACGCCCGGACCAGAAC-TTCT-GTGACGG----CCCTGCGGTAG-AGCATGTATGTTGGGACCCGAAAGATGGTGAACTATGCCTGAATAGGGTGAAGCCAGAGGAAACTCTGGTGGAGGCTCGTAGCGATTCTGACGTGC-AAATCGATCGTCAAATTT-GGGT-ATAGGGGTTGTCTCTCATGG-CGTGT-ATCTCCGTTGGCTCGATATCTGCACCGGTCATC-GAGTTCTTGGAGGAGTGGGGTCTCGAGTCCCTTGAGGAGAACGCACACTC-CGCGACCCCGT------GCACGAAAGTCTTCGTCAACGGTGTCTGGATGGGTGTTCACCGTGACCCAGCGAACTTGGTCCGGACGATCAAGAAGCTGCGTCGCAAGGACGACATCAGTCCCGAAGTGTCCGTCGTTCGGGACATC-CGTGAACGCGAGTTGCGCTTGTACACAGATGCCGGACGTGTCTGTCGACCGCTCTTCATCGTCGAGAA------CCACCACCTCGCGATCAGGAAGAAACACATCGAGAAGAT-------------------CG------------TCAAC-----GGCATCCCCGTCT--------------------------TTGACGAGTTCGGCCAGCCGGTGTATGAGGTTGATT------------CCGATAACAAAGTTACGGACAAGC---AAAAGATT------ATCCCATATGAGTTCACGGACCTTATCAAGGATGGTGTCGTCGAGATGTTGGACGCGGAGGAAG--AGGAGACGGTCATGATTTGTATGTCGCCGGAGGATCTGGAGAACTC--------------------GCGCTTGCAGGCGGCGGGAATAGATCCGC------------------------------------------------ACACGAAGGACC----------CGTCGGAG---------------TTCGACCCTGCGGCGACGATCAAGGCTCCGACGTCAG---------CACATACATG-GACCCATTGTGAGATTCACCCGAGTATGA-TCTTGGGTGTTTGCGCTAGTATTATTCTGCTA-----------------------------TCCTCATCAT-CGCTGGT---------------------------------------------------------------GGTACTGGTGAATTCGAGGCTGGTATCTCCAAGGATGGTCAGACCCGTGAACACGCTCTCCTTGCCTTCACCCTCGGTGTCAGGCAACTCATCGTGTCCGTCAACAAGATGGACACTACCA-------------------------------------------------------------------------------------------------------------------------------------------------------------------------------------------------------------------------------------------------------------------------------------------------------------------------------------------------------AGTGGAGCGAGGACCGTTTCAACGAAATCGTCAAGGAAACCTCCACCTTCATCAAGA-----------------------------------------------------------------------------------------------AGGTCGGCTACAACCCCAAGGCCGTCGCTTTCGTCCCCATCTCTGGCTG---------------------------------------------------------------------------------------------------------------------GCACGGTGAC-------------------------------------------------------------------------------------------------------------------------------------------------------------------------------------------------------------------------------------------------------------------AACATGTTGG-------------------------------------------AGGAGTCCGCCAAGTATG--------------------------------------------------------------------------------------------TCGTGCTGCTATGA--TCGAT-TCGGTGC------------------------------GCGTTTACTGATAGCG-CTTTCTTCCTATAGCATGCCATGGTACAAGGGCTGGACTAA-----------------------------------------------GGAGACCAAGGC-CGGTGTTGTCAA--------------------------------------------------------------------------------------------------------GGGTAA---------------------------------------------------------------GA
>PDD68418_NZL
ACG-AG--TTCT--------------TGA----------------AC-G-GGTGGTAGCTGGYTC-TTTTTT--------------------------TAAGAGCA-TGTGCACGCC------T------------GGCTCAATT--------C----------CACTCCTTAACC-TCTGTGCACTT-------------------A-TTGTAGG-------TCGGTGGAGG-----------------------------------CTGGCGCAAGTC----------------------AGTTTGAA---------------------------------------------------------GC--------------CTTCCTATG----------TTTT---A--TTACAA--AC--------GT-AT-------------CAGTTA-------T-AGAA------TG-T-C------------------TTAC-----TTT-----------GCTA-------T-AAT---GC-AAT---TATATACAACTTTCAGCAACGGATCTCTTGGCTCTCGCATCGATGAAGAACGCAGCGAA-ATGCGATAAGTAATGTGAATTGCAG-A-ATTCAGTG-----AATCATC-GAATCTTTGAACGCACCTTGCACCCCTTGG-TATTCCGAGG-GGTATGCCTGTTTGAGTGTCATGGT-ATTCTC-A----------ACCC-TCAA---ATTCTT---T-----ATT-GAATCTTGGTGGGC---TTGGAC-TTGGA-GG-TT-----------GTGCTG--G----ATT---TTTA------------TTAATTCAGCTCCTC-TAAAATATATTAGTGT------G---AATCT-----------------T---------ACG---------------GATCG---------------------C-CTTCAGTGTGATAAT--------------------TGT-CTACGCTGT----------------------------------------------------------GGTTG--TG-A-------------AGTAT------------------------------------------------------------ATTTGTATTCATGC-T-TC----------T-AA----------------------TC----------------------------------------------------GTCTCTTAC-----------------------------------------------TGAGAC-AA---------------------------------TTACATCT---TT-GACATCT--CGATTGT-CCGAGTTGTAGTCTAGAGAAGCATTTTCCGCGCTGGA-CCGTGTACAAG-TCTCTTGGAATAGAGCGTCATAGAGGGTGAGAATCCCGTCCATGACACGGAC-TACCAG-TGC-TTTGTGATGTGCTCTCAAAGAGTCGAGTTGTTTGGGAATGCAGCTCAAAATGGGTGGTAAATTCCATCTAAAGCTAAATATTGGCGAGAGACCGATAGCGAACAAGTACCGTGAGGGAAAGATG-AAAAGCACTTTGGAAAGAGAGTTAAACAGTACGTGAAATTGCTGAAAGGGAAACGATTGAAGTC-AGTCGCGTTATTCAGAACTCAGCCTT-AC------CTCGG----TA-TGGTGCATTTTCTGT---TTAAC-GGGCCAGCATCAGTTTTGAT----TGCCGGAAAAAGGTTAGAG-AAATGTGGCA--C--CTTC---GG--GT-GTG-TTATAGTCTCTA--ATTGTATAC-GGTGGTTGGGACTGAGG----AACTCAGTACACCT-TTA----TGGTCGGG-----------GTTC-GCCCACG--TTTGTAC-TTAGGATGCTGGCGTAATGGCTTTAAGCGACCCGTCTTGAAACACGGACCAAGGAGTCTAACATGCCTGCGAGTGTTTGGGT--GGTAAACCC-GAGCGCGTAATGAAAGTG-AA---AGTTGGG-ATCTCT-GTCGT------------GGAGAGCACCGACGCCCGGACCAGAAC-TTCT-GTGACGG----CCCTGCGGTAG-AGCATGTATGTTGGGACCCGAAAGATGGTG-----------------------------------------------------------------------------------------------------------------------------------------------------------------------------------------------------------------------------------------------------------------------------------------------------------------------------------------------------------------------------------------------------------------------------------------------------------------------------------------------------------------------------------------------------------------------------------------------------------------------------------------------------------------------------------------------------------------------------------------------------------------------------------------------------------------------------------------------------------------------------------------------------------------------------------------------------------------------------------------------------------------------------------------TGCTA-----------------------------TCCTCATCAT-CGCTGGT---------------------------------------------------------------GGTACTGGTGAATTCGAGGCTGGTATCTCCAAGGATGGTCAGACCCGTGAACACGCTCTCCTTGCCTTCACCCTCGGTGTCAGGCAACTCATCGTGTCCGTCAACAAGATGGACACTACCA-------------------------------------------------------------------------------------------------------------------------------------------------------------------------------------------------------------------------------------------------------------------------------------------------------------------------------------------------------AGTGGAGCGAGGACCGTTTCAACGAAATCGTCAAGGAAACCTCCACCTTCATCAAGA-----------------------------------------------------------------------------------------------AGGTCGGCTACAACCCCAAGGCCGTCGCTTTCGTCCCCATCTCTGGCTG---------------------------------------------------------------------------------------------------------------------GCACGGTGAC-------------------------------------------------------------------------------------------------------------------------------------------------------------------------------------------------------------------------------------------------------------------AACATGTTGG-------------------------------------------AGGAGTCCGCCAAGTATG--------------------------------------------------------------------------------------------TCGTGCTGCTATGA--TCGAT-TCGGTGC------------------------------GCGTTTACTGATAGCG-CTTTCTTCCTATAGCATGCCATGGTACAAGGGCTGGACTAA-----------------------------------------------GGAGACCAAGGC-CGGTGTTGTCAA--------------------------------------------------------------------------------------------------------GGGTAA---------------------------------------------------------------GA
>GAL_3333_USA_Alaska
TCG-AG--TTCT--------------TGA----------------AC-G-GGTTGTAGCTGGCTC-TTTTTT--------------------------TAAGAGCA-TGTGCACGCC------T------------GGCTCAATT--------C----------CACTCCTTAACC-TCTGTGCACTT-------------------A-TTGTAGG-------TCGGTGGAGG-----------------------------------CTGGCGCAAGTC----------------------AGTTTGAA---------------------------------------------------------GC--------------CTTCCTATG----------TTTT---A--TTACAA--AC--------GT-AT-------------CAGTTA-------T-AGAA------TG-T-C------------------TTAC-----TTT-----------GCTA-------T-AAT---GC-AAT---TATATACAACTTTCAGCAACGGATCTCTTGGCTCTCGCATCGATGAAGAACGCAGCGAA-ATGCGATAAGTAATGTGAATTGCAG-A-ATTCAGTG-----AATCATC-GAATCTTTGAACGCACCTTGCACCCCTTGG-TATTCCGAGG-GGTATGCCTGTTTGAGTGTCATGGT-ATTCTC-A----------ACCC-CCAA---ATTCTT---T-----ATT-GAATCTTGGTGGGC---TTGGAC-TTGGA-GG-TT-----------GTGCTG--G----ATT---TTTA------------TTAATTCAGCTCCTC-TGAAATATATTAGTGT------G---AATCT-----------------T---------ACG---------------GATCG---------------------C-CTTCAGTGTGATAAT--------------------TGT-CTACGCTGT----------------------------------------------------------GGTTG--TG-A-------------AGTAT------------------------------------------------------------ATTTGTATTCATGC-T-TC----------T-AA----------------------TC----------------------------------------------------GTCTCTTAC-----------------------------------------------TGAGAC-AA---------------------------------TTACATCT---TT-GACATCT--CGATTGT-CCGAGTTGTAGTCTAGAGAAGCATTTTCCGCGCTGGA-CCGTGTACAAG-TCTCTTGGAATAGAGCGTCATAGAGGGTGAGAATCCCGTCCATGACACGGAC-TACCAG-TGC-TTTGTGATGTGCTCTCAAAGAGTCGAGTTGTTTGGGAATGCAGCTCAAAATGGGTGGTAAATTCCATCTAAAGCTAAATATTGGCGAGAGACCGATAGCGAACAAGTACCGTGAGGGAAAGATG-AAAAGCACTTTGGAAAGAGAGTTAAACAGTACGTGAAATTGCTGAAAGGGAAACGATTGAAGTC-AGTCGCGTTATTCAGAACTCAGCCTT-AC------CTCGG----TA-TGGTGCATTTTCTGT---TTAAC-GGGCCAGCATCAGTTTTGAT----TGCCGGAAAAAGGTTAGAG-AAATGTGGCA--C--CTTC---GG--GT-GTG-TTATAGTCTCTA--ATTGTATAC-GGTGGTTGGGACTGAGG----AACTCAGTACACCT-TTA----TGGTCGGG-----------GTTC-GCCCACG--TTTGTAC-TTAGGATGCTGGCGTAATGGCTTTAAGCGACCCGTCTTGAAACACGGACCAAGGAGTCTAACATGCCTGCGAGTGTTTGGGGT-GGTAAACCC-GAGCGCGTAATGAAAGTG-AA---AGTTGGG-ATCTCT-GTCGT------------GGAGAGCACCGACGCCCGGACCAGAAC-TTCT-GTGACGG----CCCTGCGGTA----------------------------------------------------------------------------------------------------------------------------------TTGTCTCTCATGG-CATGT-ATTTCGGTTGGCTCGATATCCGCACCGGTCATC-GAGTTCTTGGAGGAGTGGGGTCTCGAGTCTCTTGAGGAGAACGCACACTC-CGCGACGCCGT------GCACGAAGGTCTTCGTCAACGGTGTCTGGATGGGTGTCCATCGTGACCCGGCGAACTTGGTTAGGACGATCAAGAAGCTGCGTCGTAAAGACGATATCAGTCCCGAAGTGTCCGTCGTGCGGGATATC-CGTGAGCGCGAACTGCGCTTGTATACAGATGCAGGACGTGTCTGCCGACCGCTTTTCATCGTCGAGAA------CCACCACCTCGCGATCAGGAAGAAGCACATCGAGAAGAT-------------------CG------------TCAAC-----GGCATCCCCGTCT--------------------------TCGACGAATTTGGCCAACCGGTGTATGAGATTGATT------------CTGACGACAAAGTCACTGACAAGC---AAAAGATC------ACTCCGTATGAGTTCACGGACCTCATCAAGGATGGTGTAGTCGAGATGCTGGATGCGGAGGAAG--AGGAGACGGTGATGATTTGTATGTCGCCGGAGGATCTGGAGAACTC--------------------GCGCTTGCAGGCGGCGGGAATAGATCCGC------------------------------------------------ACACGAAGGACC----------CGTCGGAG---------------TTCGACCCTGCGGCGACGATCAAGGCGCCGACGTCAG---------CACATACATG-GACCCATTGTGAGATTCACCCGAGTATGA-TC-----------------------------A-----------------------------TCCTCATCAT-CGCTGGT---------------------------------------------------------------GGTACTGGTGAATTCGAGGCTGGTATCTCCAAGGATGGTCAGACCCGTGAACACGCTCTCCTTGCATTCACCCTCGGTGTCAGGCAACTCATCGTCGCCGTCAACAAGATGGACACCACCA-------------------------------------------------------------------------------------------------------------------------------------------------------------------------------------------------------------------------------------------------------------------------------------------------------------------------------------------------------AGTGGAGCGAGGACCGTTTCAACGAAATCGTCAAGGAAACCTCCACCTTCATCAAGA-----------------------------------------------------------------------------------------------AGGTCGGCTACAACCCCAAGGCCGTCGCCTTCGTCCCCATCTCTGGCTG---------------------------------------------------------------------------------------------------------------------GCACGGTGAC-------------------------------------------------------------------------------------------------------------------------------------------------------------------------------------------------------------------------------------------------------------------AACATGTTGG-------------------------------------------AGGAGTCCCCCAAGTATG--------------------------------------------------------------------------------------------TCGTGCTGCTATGA--TCGAT-TCGGTGC------------------------------GCGTTTACTGATAGCG-CTTTCTTCCTATAGCATGCCATGGTACAAGGGCTGGACTAA-----------------------------------------------GGAGACCAAGGC-CGGTGTTGCCAA--------------------------------------------------------------------------------------------------------GGGCAA---------------------------------------------------------------GA
>HHB_15056_USA
ACG-AG--TTCT--------------TGA----------------AC-G-GGTTGTAGCTGGCTC-TTTTTT--------------------------TAAGAGCA-TGTGCACGCC------T------------GGCTCAATT--------C----------CACTCCTTAACT-TCTGTGCACTT-------------------A-TTGTAGG-------TCGGTGGAGG-----------------------------------CTGGCGCAAGTC----------------------AGTTTGAA---------------------------------------------------------GC--------------CTTCCTATG----------TTTT---A--TTATAA--AC--------GT-AT-------------CAGTTA-------T-AGAA------TG-T-C------------------TTAC-----TTT-----------GCTA-------T-AAT---GC-AAT---TATATACAACTTTCAGCAACGGATCTCTTGGCTCTCGCATCGATGAAGAACGCAGCGAA-ATGCGATAAGTAATGTGAATTGCAG-A-ATTCAGTG-----AATCATC-GAATCTTTGAACGCACCTTGCACCCCTTGG-TATTCCGAGG-GGTATGCCTGTTTGAGTGTCATGGT-ATTCTC-A----------ACCC-CCAA---ATTCTT---T-----ATT-GAATCTTGGTGGGC---TTGGAC-TTGGA-GG-TT-----------GTGCTG--G----ATT---TTTA------------TTAATTCAGCTCCTC-TGAAATATATTAGTGT------G---AATCT-----------------T---------ACG---------------GATCG---------------------C-CTTCAGTGTGATAAT--------------------TGT-CTACGCTGT----------------------------------------------------------GGTTG--TG-A-------------AGTAT------------------------------------------------------------ATTTGTATTCATGC-T-TC----------T-AA----------------------TC----------------------------------------------------GTCTCTTAC-----------------------------------------------TGAGAC-AA---------------------------------TTACATCT---TT-GACATCT--CGATTGT-CCGAGTTGTAGTCTAGAGAAGCATTTTCCGCGCTGGA-CCGTGTACAAG-TCTCTTGGAATAGAGCGTCATAGAGGGTGAGAATCCCGTCCATGACACGGAC-TACCAG-TGC-TTTGTGATGTGCTCTCAAAGAGTCGAGTTGTTTGGGAATGCAGCTCAAAATGGGTGGTAAATTCCATCTAAAGCTAAATATTGGCGAGAGACCGATAGCGAACAAGTACCGTGAGGGAAAGATG-AAAAGCACTTTGGAAAGAGAGTTAAACAGTACGTGAAATTGCTGAAAGGGAAACGATTGAAGTC-AGTCGCGTTATTCAGAACTCAGCCTT-AC------CTCGG----TA-TGGTGCATTTTCTGT---TTAAC-GGGCCAGCATCAGTTTTGAT----TGCCGGAAAAAGGTTAGAG-AAATGTGGCA--C--CTTC---GG--GT-GTG-TTATAGTCTCTA--ATTGTATAC-GGTGGTTGGGACTGAGG----AACTCAGTACACCT-TTA----TGGTCGGG-----------GTTC-GCCCACG--TTTGTAC-TTAGGATGCTGGCGTAATGGCTTTAAGCGACCCGTCTTGAAACACGGACCAAGGAGTCTAACATGCCTGCGAGTGTTTGGGGTGGGTAAACCC-GAGCGCGTAATGAAAGTG-AA---AGTTGGG-ATCTCTGGTCGT------------GGAGAGCACCGAC---------------------------------------------------------------------------------------------------------------------------------------------------------------------------CTCGCGCTTATGG-CATAC-ATCTCCGTCGGGTCCCCATCCGCTCCTATTGTC-GAGTTCCTGGAGGAGTGGGGCATGGAGAACTTTGAAGAGTTTTC-------GTCAGACCTGTCGAGGAGCACGAAGGTTTTCGTCAATGGCGTCTGGCAGGGTGTTCACCGCGATCCAGCTCAGCTCGTTCACACCATCAAGAAACTCCGAAGGTGCGGAGATATCTCGGCAGAAGTCTCGGTTGTGCGGGATGTC-CGAGAAAGAGAGTTGCGCATTCTCACTGATTCGGGACGCGTATGTCGCCCGCTCTTCATTGTCGAGGAGTC---TATGGAGCTCACGTTAAAGAAGGAGCACATCAACTGGCT-------------------CA------------GCGAG-----GGTCAGGAT-------------------------------------------------------CCGGAAGGGAA-------------------------------------------------------TGCTTGGGGCTGGCAACAGCTCGTCGATAACGGTATCGTTGAATATCTCGACGCGGAAGAAG--AAGAGACCGTCATGATTAGCATGACACCGCAGGATCTCGAGGAGGTGCG-------------------------------CGAGTATCAGCTGACTGGC-----------------------------------------AAGGTGCAGGAGGTTCCA------------------------------ATCGAGCTTGGCGCGCGCGTCAAGCCCAGCGTAGCGACATACT---GCCAGACCTG-GACGCACTGCGAGATCCACCCCGCCATGA-TTCTTGGTATCTGCGCTTCCATCATCCTGCTA-----------------------------TCCTCATCAT-CGCTGGT---------------------------------------------------------------GGTACTGGTGAATTCGAGGCTGGTATCTCCAAGGATGGTCAGACCCGTGAACACGCTCTCCTTGCATTCACCCTCGGTGTCAGGCAACTTATCGTCGCCGTCAACAAGATGGACACCACCA-------------------------------------------------------------------------------------------------------------------------------------------------------------------------------------------------------------------------------------------------------------------------------------------------------------------------------------------------------AGTGGAGCGAGGACCGTTTCAACGAAATCGTCAAGGAAACCTCCACCTTCATCAAGA-----------------------------------------------------------------------------------------------AGGTCGGCTACAACCCCAAGGCCGTCGCCTTCGTCCCCATCTCTGGCTG---------------------------------------------------------------------------------------------------------------------GCACGGTGAC-------------------------------------------------------------------------------------------------------------------------------------------------------------------------------------------------------------------------------------------------------------------AACATGTTGG-------------------------------------------AGGAGTCCCCCAAGTATG--------------------------------------------------------------------------------------------TCGTGCTGCTATGA--TCGAT-TCGGTGC------------------------------GCGTTTATTGATAGCG-CTTTCTTCCTATAGCATGCCATGGTACAAGGGCTGGACTAA-----------------------------------------------GGAGACCAACGC-CGGTGTTGTCAA--------------------------------------------------------------------------------------------------------GGGCAA---------------------------------------------------------------GA
>D27_37036_RUS
ACG-AG--TTCT--------------TGA----------------AC-G-GGTTGTAGCTGGCTC-TTTTTT--------------------------TAAGAGCA-TGTGCACGCC------T------------GGCTCAATT--------C----------CACTCCTTAACC-TCTGTGCACTT-------------------A-TTGTAGG-------TCGGTGGAGG-----------------------------------CTGGCGCAAGTC----------------------AGTTTGAA---------------------------------------------------------GC--------------CTTCCTATG----------TTTT---A--TTACAA--AC--------GT-AT-------------CAGTTA-------T-AGAA------TG-T-C------------------TTAC-----TTT-----------GCTA-------T-AAT---GC-AAT---TATATACAACTTTCAGCAACGGATCTCTTGGCTCTCGCATCGATGAAGAACGCAGCGAA-ATGCGATAAGTAATGTGAATTGCAG-A-ATTCAGTG-----AATCATC-GAATCTTTGAACGCACCTTGCACCCCTTGG-TATTCCGAGG-GGTATGCCTGTTTGAGTGTCATGGT-ATTCTC-A----------ACCC-CCAA---ATTCTT---T-----ATC-GAGTCTTGGTGGGC---TTGGAC-TTGGA-GG-TT-----------GTGCTG--G----ATT---TTCA------------TTAATTCAGCTCCTC-TGAAATGTATTAGTGT------G---AATCT-----------------T---------ACG---------------GATCG---------------------C-CTTCAGTGTGATAAT--------------------TGT-CTACGCTGT----------------------------------------------------------GGTTG--TG-A-------------AGTAT------------------------------------------------------------ATTTGTATTCATGC-T-TC----------T-AA----------------------TC----------------------------------------------------GTCTCTTAC-----------------------------------------------TGAGAC-AA---------------------------------TTACATCT---TT-GACATCT--CGATTGT-CCGAGTTGTAGTCTAGAGAAGCATTTTCCGCGCTGGA-CCGTGTACAAG-TCTCTTGGAATAGAGCGTCATAGAGGGTGAGAATCCCGTCCATGACACGGAC-TACCAG-TGC-TTTGTGATGTGCTCTCAAAGAGTCGAGTTGTTTGGGAATGCAGCTCAAAATGGGTGGTAAATTCCATCTAAAGCTAAATATTGGCGAGAGACCGATAGCGAACAAGTACCGTGAGGGAAAGATG-AAAAGCACTTTGGAAAGAGAGTTAAACAGTACGTGAAATTGCTGAAAGGGAAACGATTGAAGTC-AGTCGCGTTATTCAGAACTCAGCCTT-AC------CTCGG----TA-TGGTGCATTTTCTGT---TTAAC-GGGCCAGCATCAGTTTTGAT----TGCCGGAAAAAGGTTAGAG-AAATGTGGCA--C--CTTC---GG--GT-GTG-TTATAGTCTCTA--ATTGTATAC-GGTGGTTGGGACTGAGG----AACTCAGTACACCT-TTA----TGGTCGGG-----------GTTC-GCCCACG--TTTGTAC-TTAGGATGCTGGCGTAATGGCTTTAAGCGACCCGTCTTGAAACACGGACCAAGGAGTCTAACATGCCTGCGAGTGTTTGGGT--GGTAAACCC-GAGCGCGTAATGAAAGTG-AA---AGTTGGG-ATCTCT-GTCGT------------GGAGAGCACCGACGCCCGGACCAGAAC-TTCT-GTGACGG----CCCTGCGGTAG-AGCATGTATGTTGGGACCCGAAAGATGGTGAACTATGCCTGAATAGGGTGAAGCCAGAGGAAACTCTGGTGGAGGCTCGTAGCGATTCTGACGTGC-AAATCGATCGTCAAATTT-GGGT-ATAGGGGTTGTCGCTCATGG-CGTGT-ATCTCCGTTGGCTCGATATCCGCACCGGTCATC-GAGTTCTTGGAGGAGTGGGGTCTCGAGTCTCTTGAGGAGAACGCACACTC-CGCGACCCCGT------GCACGAAAGTCTTCGTCAACGGTGTCTGGATGGGTGTTCATCGTGACCCGGCGAACTTGGTTAGGACGATCAAGAAGCTGCGTCGTAAGGACGACATCAGCCCCGAAGTGTCCGTCGTGCGGGATATC-CGTGAGCGCGAGTTGCGCTTGTATACAGACGCAGGACGTGTCTGCCGACCGCTTTTCATCGTCGAGAA------CCACCACCTCGCGATCAGGAAGAAGCACATCGAGAAGAT-------------------CG------------TCAAC-----GGCATCCCCGTCT--------------------------TCGACGAATTTGGCCAACCGGTGTATGAGATTGATT------------CTGACGACAAAGTCACTGACAAGC---AAAAGATC-------CTCCGTATGAGTTCACGGACCTCATCAAGGATGGTGTAGTCGAGATGCCGGATGCGGAGGAAG--AGGAGACGGTGATGATTTGTATGTCGCCGGAGGATCTGGAGAACTC--------------------GCGCTTGCGAGCGGCGGGCATAGATCCGC------------------------------------------------ACACGAAGGACC----------CGTCGGAG---------------TTCGACCCTGCGGCGACGATCAAGGCTCCGACGTCAG---------CACATACATG-GACCCATTGTGAGATTCACCCGAGTATGA-TCTTGGGTGTTTGCGCTAGTATTATTCTGCTA-----------------------------TCCTCATCAT-CGCTGGT---------------------------------------------------------------GGTACTGGTGAATTCGAGGCTGGTATCTCCAAGGATGGTCAGACCCGTGAACACGCTCTCCTTGCATTCACCCTCGGTGTCAGGCAACTCATCGTCGCCGTCAACAAGATGGACACCACCA-------------------------------------------------------------------------------------------------------------------------------------------------------------------------------------------------------------------------------------------------------------------------------------------------------------------------------------------------------AGTGGAGCGAGGACCGTTTCAACGAAATCGTCAAGGAAACCTCCACCTTCATCAAGA-----------------------------------------------------------------------------------------------AGGTCGGCTACAACCCCAAGGCCGTCGCCTTCGTCCCCATCTCTGGCTG---------------------------------------------------------------------------------------------------------------------GCACGGTGAC-------------------------------------------------------------------------------------------------------------------------------------------------------------------------------------------------------------------------------------------------------------------AACATGTTGG-------------------------------------------AGGAGTCCCCCAAGTATG--------------------------------------------------------------------------------------------TCGTGCTGCTATGA--TCGAT-TCGGTGC------------------------------GCGTTTAYTGATAGCG-CTTTCTTCCTATAGCATGCCATGGTACAAGGGCTGGACTAA-----------------------------------------------GGAGACCAAGGC-CGGTGTTGTCAA--------------------------------------------------------------------------------------------------------GGGCAA---------------------------------------------------------------GA
>F17257_CHN
----------------------------------------------------------------------------------------------------AGAGCA-TGTGCACGCC------T------------GGCTCAATT--------C----------CACTCCTTAACC-TCTGTGCACTT-------------------A-TTGTAGG-------TCGGTGGAGG-----------------------------------CTGGTGCAAGTC----------------------AGTTTGAA---------------------------------------------------------GC--------------CTTCCTATG----------TTTT---A--TTATAA--AC--------GT-AT-------------CAGTTA-------T-AGAA------TG-T-C------------------TTAC-----TTT-----------GCTA-------T-AAT---GC-AAT---TATATACAACTTTCAGCAACGGATCTCTTGGCTCTCGCATCGATGAAGAACGCAGCGAA-ATGCGATAAGTAATGTGAATTGCAG-A-ATTCAGTG-----AATCATC-GAATCTTTGAACGCACCTTGCACCCCTTGG-TATTCCGAGG-GGTATGCCTGTTTGAGTGTCATGGT-ATTCTC-A----------ACCC-CCAA---ATTCTT---T-----ATT-GAGTCTTGGTGGGC---TTGGAC-TTGGA-GG-TT-----------GTGCTG--G----ATT---TTGA------------TTAATTCAGCTCCTC-TGAAATATATTAGTGT------G---AATCT-----------------T---------ACG---------------GATCG---------------------C-CTTCAGTGTGATAAT--------------------TGT-CTACGCTGT----------------------------------------------------------GGTTG--TG-A-------------AGTAT------------------------------------------------------------ATTTGTATTCATGC-T-TC----------T-AA----------------------TC----------------------------------------------------GTCTCTTAA-----------------------------------------------TGAGAC-AA---------------------------------TTACATTT---TT-GACATCT--CGATTGT-CCGAGTTGTAGTCTAGAGAAGCATTTTCCGCGCTGGA-CCGTGTACAAG-TCTCTTGGAATAGAGCGTCATAGAGGGTGAGAATCCCGTCCATGACACGGAC-TACCAG-TGC-TTTGTGATGTGCTCTCAAAGAGTCGAGTTGTTTGGGAATGCAGCTCAAAATGGGTGGTAAATTCCATCTAAAGCTAAATATTGGCGAGAGACCGATAGCGAACAAGTACCGTGAGGGAAAGATG-AAAAGCACTTTGGAAAGAGAGTTAAACAGTACGTGAAATTGCTGAAAGGGAAACGATTGAAGTC-AGTCGCGTTATTCAGAACTCAGCCTT-AC------CTCGG----TA-TGGTGCATTTTCTGT---TTAAC-GGGCCAGCATCAGTTTTGAT----TGCCGGAAAAAGGTTAGAG-AAATGTGGCA--C--CTTC---GG--GT-GTG-TTATAGTCTCTA--ATTGTATAC-GGTGGTTGGGACTGAGG----AACTCAGTACACCT-TTA----TGGTCGGG-----------GTTC-GCCCACG--TTTGTAC-TTAGGATGCTGGCGTAATGGCTTTAAGCGACCCGTCTTGAAACACGGACCAAGGAGTCTAACATGCCTGCGAGTGTTTGGGGT-GGTAAACCC-GAGCGCGTAATGAAAGTG-AA---AGTTGGG-ATCTCT-GTCGT------------------------------------------------------------------------------------------------------------------------------------------------------------------------------------------------------------------------------------------------------------------------------TCTCGAGTCCCTTGAGGAGAACGCACACTCCCGCGACGCCGT------GCACGAAGGTCTTCGTCAACGGTGTCTGGATGGGTGTTCATCGTGACCCGGCGAACTTGGTCAGGACGATCAAGAAGCTGCGTCGCAAGGACGACATCAGCCCCGAAGTGTCCGTCGTGCGGGATATC-CGTGAGCGCGAGTTGCGCTTGTATACAGACGCAGGACGTGTCTGCCGACCGCTCTTCATCGTCGAGAA------CCACCACCTCGCGATCAGGAAGAAGCACATCGAGAAGAT-------------------CG------------TCAAC-----GGCATCCCCGTCT--------------------------TTGACGAATTTGGCCAACCGGTGTATGAGATTGATT------------CTGACGACAAAGTCACTGACAAGC---AAAAGATC------ACCCCGTATGAGTTCACGGACCTCATCAAGGATGGTGTAGTCGAGATGCTGGATGCGGAGGAAG--AGGAGACGGTCATGATTTGTATGTCGCCGGAGGATCTGGAGAACTC--------------------GCGCTTGCAAGCGGCGGGCATAGATCCGC------------------------------------------------ACACGAAGGACC----------CATCGGAG---------------TTCGACCCTGCGGCGACGATCAAGGCGCCGACGTCAG---------CACATACATG-GACCCATTGTGAGATTCACCCGAGTATGA-TCTTGGGTGTTTGCGCTAGTATTATTCTGCTA-----------------------------TCCTCATCAT-CGCTGGT---------------------------------------------------------------GGTACTGGTGAATTCGAGGCTGGTATCTCCAAGGATGGTCAGACCCGTGAACACGCTCTCCTTGCATTCACCCTCGGTGTCAGGCAACTCATCGTCGCCGTCAACAAGATGGACACCACCA-------------------------------------------------------------------------------------------------------------------------------------------------------------------------------------------------------------------------------------------------------------------------------------------------------------------------------------------------------AGTGGAGCGAGGACCGTTTCAACGAAATCGTCAAGGAAACCTCCACCTTCATCAAGA-----------------------------------------------------------------------------------------------AGGTCGGCTACAACCCCAAGGCCGTCGCCTTCGTCCCCATCTCTGGCTG---------------------------------------------------------------------------------------------------------------------GCACGGTGAC-------------------------------------------------------------------------------------------------------------------------------------------------------------------------------------------------------------------------------------------------------------------AACATGTTAG-------------------------------------------AGGAGTCCCCCAAGTATG--------------------------------------------------------------------------------------------TCGTGCTGCTATGA--TCGAT-TCGGTGC------------------------------GCGTTTACTGATAGCG-CTTTCTTCCTATAGCATGCCATGGTACAAGGGCTGGACTAA-----------------------------------------------GGAGACCAAGGC-CGGTGTTGTCAA--------------------------------------------------------------------------------------------------------GGGCAA---------------------------------------------------------------GA
>18MAR02_ARG
ACG-AG--TTCT--------------TGA----------------AC-G-GGTTGTAGCTGGCTCTTTTTTT--------------------------AAAGAGCA-TGTGCACGCC------T------------GGCTCAATT--------C----------CACTCCTTAACC-TCTGTGCACTT-------------------A-TTGTAGG-------TCGGTGGAGG-----------------------------------CTGGCGCAAGTC----------------------AGTTTGAA---------------------------------------------------------AC--------------CTTCCTATG----------TTTT---A--TTACAA--AC--------GT-AT-------------CAGTTA-------T-AGAA------TG-T-C------------------TTAC-----TTT-----------GCTA-------T-AAT---GC-AAT---TATATACAACTTTCAGCAACGGATCTCTTGGCTCTCGCATCGATGAAGAACGCAGCGAA-ATGCGATAAGTAATGTGAATTGCAG-A-ATTCAGTG-----AATCATC-GAATCTTTGAACGCACCTTGCACCCCTTGG-TATTCCGAGG-GGTATGCCTGTTTGAGTGTCATGGT-ATTCTC-A----------ACCC-CCAA---ATTCTT---T-----ATT-GAGTCTTGGTGGGC---TTGGAC-TTGGA-GG-TT-----------GTGCTG--G----ATT---TTTA------------TTAATTCAGCTCCTC-TGAAATATATTAGTGT------G---AATCT-----------------T---------ACG---------------GATCG---------------------C-CTTCAGTGTGATAAT--------------------TGT-CTACGCTGT----------------------------------------------------------GGTTG--TG-A-------------AGTAT------------------------------------------------------------ATTTGTATTCATGC-T-TC----------T-AA----------------------TC----------------------------------------------------GTCTCTTAC-----------------------------------------------TGAGAC-AA---------------------------------TTACATCT---TT-GACATCT--CGATTGT-CCGAGTTGTAGTCTAGAGAAGCATTTTCCGCGCTGGA-CCGTGTACAAG-TCTCTTGGAATAGAGCGTCATAGAGGGTGAGAATCCCGTCCATGACACGGAC-TACCAG-TGC-TTTGTGATGTGCTCTCAAAGAGTCGAGTTGTTTGGGAATGCAGCTCAAAATGGGTGGTAAATTCCATCTAAAGCTAAATATTGGCGAGAGACCGATAGCGAACAAGTACCGTGAGGGAAAGATG-AAAAGCACTTTGGAAAGAGAGTTAAACAGTACGTGAAATTGCTGAAAGGGAAACGATTGAAGTC-AGTCGCGTTATTCAGAACTCAGCCTT-AC------CTCGG----TA-TGGTGCATTTTCTGT---TTAAC-GGGCCAGCATCAGTTTTGAT----TGCCGGAGAAAGGTTAGAG-AAATGTGGCA--C--CTTC---GG--GT-GTG-TTATAGTCTCTA--ATTGTATAC-GGTGGTTGGGACTGAGG----AACTCAGTACACCT-TTA----TGGTCGGG-----------GTTC-GCCCACG--TTTGTAC-TTAGGATGCTGGCGTAATGGCTTTAAGCGACCCGTCTTGAAACACGGACCAAGGAGTCTAACATGCCTGCGAGTGGTTTGGGGTGGTAAACCC-GAGCGCGTAATGAAAGTG-AA---AGTTGGG-ATCTTCTGTCGT------------GGAGAGCACCGACGCCCGGACCAGAAC-TTCT-GTGACGG----CCCTGCGGTAGAAGCATGTATGTTGGGACCCGAAAGATGGTGAACTATGCC-----------------------------------------------------------------------------------------CTCTCCCTCATGT-CCTGT-ATATCCGTCGGCTCGCTCTCCGCGCCCGTCATC-GAGTTCCTGGAGGAGTGGGGTCTGGAGTCTTTGGAGGAGAACGCGCACTC-TGCGACGCCCT------GTACTAAGGTATTTGTCAACGGTGTCTGGATGGGCGTACATCGCGACCCAGCGAACTTGGTCAAGACGATCAAGAAGCTGCGCCGGAAGGACGACATCAGTCCTGAAGTGTCAGTCGTCCGCGACATT-CGTGAACGGGAGCTGCGGCTATACACTGATGCCGGCCGTGTATGCCGGCCGCTATTCATTGTCGATGA------CCAGTCGCTGCTCCTCACGAAGCAGCACATCCAGTGGCT-------------------CA------------GCAAT-----GGCA--------------------------------------------------------------AGGACGACG---------------------------------------CCGACAA---------CGACTTCAAGTGGGATTCTCTCGTGAAAAGCGGTGTCGTCGAGCTGCTCGACGCAGAGGAAG--AGGAGACTGTCATGATCTGCATGACACCGGACGACCTCGAGACCTC--------------------GAGGTTGCAGTCCCAGGGCGTCGACA---------------------------------------------------CCACAGCTGAT-------------GGCGAA---------------TTCGACCCCGCTACTCGGTTGAAGGCACCAACGAACA---------TCCATACTTG-GACGCACTGCGAGATC-----------------------------------------TGCTA-----------------------------TCCTCATCAT-CGCTGGT---------------------------------------------------------------GGTACTGGTGAATTCGAGGCTGGTATCTCCAAGGATGGTCAGACCCGTGAACACGCTCTCCTTGCATTCACCCTCGGTGTCAGGCAACTCATCGTCGCCGTCAACAAGATGGACACCACCA-------------------------------------------------------------------------------------------------------------------------------------------------------------------------------------------------------------------------------------------------------------------------------------------------------------------------------------------------------AGTGGAGCGAGGACCGTTTCAACGAAATCGTCAAGGAAACCTCCACCTTCATCAAGA-----------------------------------------------------------------------------------------------AGGTCGGCTACAACCCCAAGGCCGTCGCCTTCGTCCCCATCTCTGGCTG---------------------------------------------------------------------------------------------------------------------GCACGGTGAC-------------------------------------------------------------------------------------------------------------------------------------------------------------------------------------------------------------------------------------------------------------------AACATGTTGG-------------------------------------------AGGAGTCCCCCAAGTATG--------------------------------------------------------------------------------------------TCGTGCTGCTATGA--TCGAT-TCGGTGC------------------------------GCGTTTACTGATAGTG-CTTTTTTCCTATAGCATGCCATGGTACAAAGGCTGGACTAA-----------------------------------------------GGAGACCAAGGC-CGGTGTTGTCAA--------------------------------------------------------------------------------------------------------GGGCAA---------------------------------------------------------------GA
>N_11901_ARG
ACG-AG--TTCT--------------TGA----------------AC-G-GGTTGTAGCTGGCTCTTTTTTT--------------------------AAAGAGCA-TGTGCACGCC------T------------GGCTCAATT--------C----------CACTCCTTAACC-TCTGTGCACTT-------------------A-TTGTAGG-------TCGGTGGAGG-----------------------------------CTGGCGCAAGTC----------------------AGTTTGAA---------------------------------------------------------AC--------------CTTCCTATG----------TTTT---A--TTACAA--AC--------GT-AT-------------CAGTTA-------T-AGAA------TG-T-C------------------TTAC-----TTT-----------GCTA-------T-AAT---GC-AAT---TATATACAACTTTCAGCAACGGATCTCTTGGCTCTCGCATCGATGAAGAACGCAGCGAA-ATGCGATAAGTAATGTGAATTGCAG-A-ATTCAGTG-----AATCATC-GAATCTTTGAACGCACCTTGCACCCCTTGG-TATTCCGAGG-GGTATGCCTGTTTGAGTGTCATGGT-ATTCTC-A----------ACCC-CCAA---ATTCTT---T-----ATT-GAGTCTTGGTGGGC---TTGGAC-TTGGA-GG-TT-----------GTGCTG--G----ATT---TTTA------------TTAATTCAGCTCCTC-TGAAATATATTAGTGT------G---AATCT-----------------T---------ACG---------------GATCG---------------------C-CTTCAGTGTGATAAT--------------------TGT-CTACGCTGT----------------------------------------------------------GGTTG--TG-A-------------AGTAT------------------------------------------------------------ATTTGTATTCATGC-T-TC----------T-AA----------------------TC----------------------------------------------------GTCTCTTAC-----------------------------------------------TGAGAC-AA---------------------------------TTACATCT---TT-GACATCT--CGATTGT-CCGAGTTGTAGTCTAGAGAAGCATTTTCCGCGCTGGA-CCGTGTACAAG-TCTCTTGGAATAGAGCGTCATAGAGGGTGAGAATCCCGTCCATGACACGGAC-TACCAG-TGC-TTTGTGATGTGCTCTCAAAGAGTCGAGTTGTTTGGGAATGCAGCTCAAAATGGGTGGTAAATTCCATCTAAAGCTAAATATTGGCGAGAGACCGATAGCGAACAAGTACCGTGAGGGAAAGATG-AAAAGCACTTTGGAAAGAGAGTTAAACAGTACGTGAAATTGCTGAAAGGGAAACGATTGAAGTC-AGTCGCGTTATTCAGAACTCAGCCTT-AC------CTCGG----TA-TGGTGCATTTTCTGT---TTAAC-GGGCCAGCATCAGTTTTGAT----TGCCGGAGAAAGGTTAGAG-AAATGTGGCA--C--CTTC---GG--GT-GTG-TTATAGTCTCTA--ATTGTATAC-GGTGGTTGGGACTGAGG----AACTCAGTACACCT-TTA----TGGTCGGG-----------GTTC-GCCCACG--TTTGTAC-TTAGGATGCTGGCGTAATGGCTTTAAGCGACCCGTCTTGAAACACGGACCAAGGAGTCTAACATGCCTGCGAGTGTTTGGGT--GGTAAACCC-GAGCGCGTAATGAAAGTG-AA---AGTTGGG-ATCTCT-GTCGT------------GGAGAGCACCGACGCCCGGACCAGAAC-TTCT-GTGACGG----CCCTGCGGTAG-AGCATGTATGTTGGGACCCGAAAGATGGTGAACTATGCCTG---------------------------------------------------------------------------------------TTGTCTCTCATGG-CGTGT-ATCTCCGTTGGCTCGATATCCGCACCGGTCATC-GAGTTTTTGGAGGAGTGGGGTCTCGAGTCTCTTGAGGAGAACGCACACTC-CGCGACACCGT------GCACGAAAGTCTTCGTCAACGGTGTCTGGATGGGTGTTCACCGTGACCCGGCGAACTTGGTCAGGACGATCAAGAAGCTGCGTCGTAAGGACGACATCAGCCCCGAAGTGTCCGTCGTTCGGGACATC-CGTGAGCGAGAATTGCGGTTATACACAGATGCCGGACGTGTCTGCCGACCGCTCTTCATCGTCGAGAA------CCACCACCTCGCGATCAGGAAGAAACATATCGAGAAGAT-------------------CG------------TCAAC-----GGAATTCCCGTTC--------------------------TCGACGAGTTCGGCCAGCCGGTGTATGAGGTTGATT------------CCGAAAACAAAGTCACTGACAAGC---AAAAGATC------GTTCCGTATGAGTTCACGGACCTCATCAAGGATGGTGTCGTCGAGATGCTGGACGCGGAGGAAG--AGGAGACGGTCATGATTTGTATGTCGCCGGAGGATCTGGAGAACTC--------------------GCGCTTGCAGGCGGCGGGAATAGATCTGC------------------------------------------------ACACGAAGGACC----------CATCCGAG---------------TTCGACCCTGCGGCGACGATCAAGGCTCCGACGTCAG---------CACACACATG-GACCCATTGTGAGATTCACCCGAGTATGA-TCTTGGGTGTTTGCGCTAGTATCATTCTGCTA-----------------------------TCCTCATCAT-CGCTGGT---------------------------------------------------------------GGTACTGGTGAATTCGAGGCTGGTATCTCCAAGGATGGTCAGACCCGTGAACACGCTCTCCTTGCATTCACCCTCGGTGTCAGGCAACTCATCGTCGCCGTCAACAAGATGGACACCACCA-------------------------------------------------------------------------------------------------------------------------------------------------------------------------------------------------------------------------------------------------------------------------------------------------------------------------------------------------------AGTGGAGCGAGGACCGTTTCAACGAAATCGTCAAGGAAACCTCCACCTTCATCAAGA-----------------------------------------------------------------------------------------------AGGTCGGCTACAACCCCAAGGCCGTCGCCTTCGTCCCCATCTCTGGCTG---------------------------------------------------------------------------------------------------------------------GCACGGTGAC-------------------------------------------------------------------------------------------------------------------------------------------------------------------------------------------------------------------------------------------------------------------AACATGTTGG-------------------------------------------AGGAGTCCCCCAAGTATG--------------------------------------------------------------------------------------------TCGTGCTGCTATGA--TCGAT-TCGGTGC------------------------------GCGTTTACTGATAGTG-CTTTTTTCCTATAGCATGCCATGGTACAAGGGCTGGACTAA-----------------------------------------------GGAGACCAAGGC-CGGTGTTGTCAA--------------------------------------------------------------------------------------------------------GGGCAA---------------------------------------------------------------GA
>ICMP16418_NZL
ACG-AG--TTCT--------------TGA----------------AC-G-GGTTGTAGCTGGCTCTTTTTTT--------------------------TAAGAGCA-TGTGCACGCC------T------------GGCTCAATT--------C----------CACTCCTTAACC-TCTGTGCACTT-------------------A-TTGTAGG-------TCGGTGGAGG-----------------------------------CTGGCGCAAGTC----------------------AGTTTGAA---------------------------------------------------------GC--------------CTTCCTATG----------TTTT---A--TTACAA--AC--------GT-AT-------------CAGTTA-------T-AGAA------TG-T-C------------------TTAC-----TTT-----------GCTA-------T-AAT---GC-AAT---TATATACAACTTTCAGCAACGGATCTCTTGGCTCTCGCATCGATGAAGAACGCAGCGAA-ATGCGATAAGTAATGTGAATTGCAG-A-ATTCAGTG-----AATCATC-GAATCTTTGAACGCACCTTGCACCCCTTGG-TATTCCGAGG-GGTATGCCTGTTTGAGTGTCATGGT-ATTCTC-A----------ACCC-TCAA---ATTCTT---T-----ATT-GAATCTTGGTGGGC---TTGGAC-TTGGA-GG-TT-----------GTGCTG--G----ATT---TTTA------------TTAATTCAGCTCCTC-TAAAATATATTAGTGT------G---AATCT-----------------T---------ACG---------------GATCG---------------------C-CTTCAGTGTGATAAT--------------------TGT-CTACGCTGT----------------------------------------------------------GGTTG--TG-A-------------AGTAT------------------------------------------------------------ATTTGTATTCATGC-T-TC----------T-AA----------------------TC----------------------------------------------------GTCTCTTAC-----------------------------------------------TGAGAC-AA---------------------------------TTACATCT---TT-GACATCT--CGATTGT-CCGAGTTGTAGTCTAGAGAAGCATTTTCCGCGCTGGA-CCGTGTACAAG-TCTCTTGGAATAGAGCGTCATAGAGGGTGAGAATCCCGTCCATGACACGGAC-TACCAG-TGC-TTTGTGATGTGCTCTCAAAGAGTCGAGTTGTTTGGGAATGCAGCTCAAAATGGGTGGTAAATTCCATCTAAAGCTAAATATTGGCGAGAGACCGATAGCGAACAAGTACCGTGAGGGAAAGATG-AAAAGCACTTTGGAAAGAGAGTTAAACAGTACGTGAAATTGCTGAAAGGGAAACGATTGAAGTC-AGTCGCGTTATTCAGAACTCAGCCTT-AC------CTCGG----TA-TGGTGCATTTTCTGT---TTAAC-GGGCCAGCATCAGTTTTGAT----TGCCGGAAAAAGGTTAGAG-AAATGTGGCA--C--CTTC---GG--GT-GTG-TTATAGTCTCTA--ATTGTATAC-GGTGGTTGGGACTGAGG----AACTCAGTACACCT-TTA----TGGTCGGG-----------GTTC-GCCCACG--TTTGTAC-TTAGGATGCTGGCGTAATGGCTTTAAGCGACCCGTCTTGAAACACGGACCAAGGAGTCTAACATGCCTGCGAGTGTTTGGGT--GGTAAACCC-GAGCGCGTAATGAAAGTG-AA---AGTTGGG-ATCTCT-GTCGT------------GGAGAGCACCGACGCCCGGACCAGAAC-TTCT-GTGACGG----CCCTGCGGTAG-AGCATGTATGTTGGGACCCGAAAGATGGTGAACTATGCCTGAATAGGGTGAA----------------------------------------------------------------------------TTGTCKCTCATGG-CGTGT-ATCTCCGTTGGCTCGATATCTGCACCGGTCATC-GAGTTCTTGGAGGAGTGGGGTCTCGAGTCCCTTGAGGAGAACGCACACTC-CGCAACCCCGT------GCACGAAAGTCTTCGTYAAYGGYGTCTGGATGGGTGTTCACCGTGACCCAGCGAACTTGGTCCGGACGATCAAGAAGCTGCGTCGYAAGGACGACATCAGCCCCGAAGTGTCCGTCGTTCGGGACATC-CGTGAACGCGAGTTGCGCTTGTACACAGATGCMGGACGYGTCTGTCGACCGCTCTTCATCGTSGAGAA------CCACCACCTCGCGATCAGGAAGAAACACATCGAGAAGAT-------------------YG------------TCAAC-----GGMATCCCCGTCT--------------------------TTGACGAGTTCGGCCAGCCGGTGTATGAGGTTGATT------------CCGATAACAAAGTYACKGACAAGC---AAAAGATY------ATYCCRTATGAGTTYACGGACCTYATCAAGGATGGTGTCGTCGAGATGYTGGAYGCGGAGGAAG--AGGARACSGTCATGATTTGTATGTCGCCGGAGGATCTGGAGAACTC--------------------GCGCTTGCAGGCGGCGGGAATAGATCCGC------------------------------------------------ACACGAAGGACC----------CGTCGGAG---------------TTCGACCCTGCGGCGACGATCAAGGCTCCRACGTCAG---------CACATACATG-GACCCATTGTGAGATTCAYCCGAGTATGA-TCTTGGGTGTTTGCGCTAGTATTATTCTGCTA-----------------------------TCCTCATCAT-CGCTGGT---------------------------------------------------------------GGTACTGGTGAATTCGAGGCTGGTATCTCCAAGGATGGTCAGACCCGTGAACACGCTCTCCTTGCCTTCACCCTCGGTGTCAGGCAACTCATCGTGTCCGTCAACAAGATGGACACTACCA-------------------------------------------------------------------------------------------------------------------------------------------------------------------------------------------------------------------------------------------------------------------------------------------------------------------------------------------------------AGTGGAGCGAGGACCGTTTCAACGAAATCGTCAAGGAAACCTCCACCTTCATCAAGA-----------------------------------------------------------------------------------------------AGGTCGGCTACAACCCCAAGGCCGTCGCTTTCGTCCCCATCTCTGGCTG---------------------------------------------------------------------------------------------------------------------GCACGGTGAC-------------------------------------------------------------------------------------------------------------------------------------------------------------------------------------------------------------------------------------------------------------------AACATGTTGG-------------------------------------------AGGAGTCCGCCAAGTATG--------------------------------------------------------------------------------------------TCGTGCTGCTATGA--TCGAT-TCGGTGC------------------------------GCGTTTACTGATAGCG-CTTTCTTCCTATAGCATGCCATGGTACAAGGGCTGGACTAA-----------------------------------------------GGAGACCAAGGC-CGGTGTTGTCAA--------------------------------------------------------------------------------------------------------GGGTAA---------------------------------------------------------------GA
>NS061014_03_KOR
ACG-AG--TTCT--------------TGA----------------AC-G-GGTTGTAGCTGGCTC-TTTTTT--------------------------TAAGAGCA-TGTGCACGCC------T------------GGCTCAATT--------C----------CACTCCTTAACC-TCTGTGCACTT-------------------A-TTGTAGG-------TCGGTGGAGG-----------------------------------CTGGCGCAAGTC----------------------AGTTTGAA---------------------------------------------------------GC--------------CTTCCTATG----------TTTT---A--TTATAA--AC--------GT-AT-------------CAGTTA-------T-AGAA------TG-T-C------------------TTAC-----TTT-----------GCTA-------T-AAT---GC-AAT---TATATACAACTTTCAGCAACGGATCTCTTGGCTCTCGCATCGATGAAGAACGCAGCGAA-ATGCGATAAGTAATGTGAATTGCAG-A-ATTCAGTG-----AATCATC-GAATCTTTGAACGCACCTTGCACCCCTTGG-TATTCCGAGG-GGTATGCCTGTTTGAGTGTCATGGT-ATTCTC-A----------ACCC-CCAA---ATTCTT---T-----ATT-GAATCTTGGTGGGC---TTGGAC-TTGGA-GG-TT-----------GTGCTG--G----ATT---TTGA------------TTAATTCAGCTCCTC-TGAAATATATTAGTGT------G---AATCT-----------------T---------ACG---------------GATCG---------------------C-CTTCAGTGTGATAA---------------------TGT-CTACGCTGT----------------------------------------------------------GGTTG--TG-A-------------AGTAT------------------------------------------------------------ATTTGTATTCATGC-T-TC----------T-AA----------------------TC----------------------------------------------------GTCTCTTAA-----------------------------------------------TGAGAC-AA---------------------------------TTACATTT---TT-GACATCT--CGATTGT-CCGAGTTGTAGTCTAGAGAAGCATTTTCCGCGCTGGA-CCGTGTACAAG-TCTCTTGGAATAGAGCGTCATAGAGGGTGAGAATCCCGTCCATGACACGGAC-TACCAG-TGC-TTTGTGATGTGCTCTCAAAGAGTCGAGTTGTTTGGGAATGCAGCTCAAAATGGGTGGTAAATTCCATCTAAAGCTAAATATTGGCGAGAGACCGATAGCGAACAAGTACCGTGAGGGAAAGATG-AAAAGCACTTTGGAAAGAGAGTTAAACAGTACGTGAAATTGCTGAAAGGGAAACGATTGAAGTC-AGTCGCGTTATTCAGAACTCAGCCTT-AC------CTCGG----TA-TGGTGCATTTTCTGT---TTAAC-GGGCCAGCATCAGTTTTGAT----TGCCGGAAAAAGGTTAGAG-AAATGTGGCA--C--CTTC---GG--GT-GTG-TTATAGTCTCTA--ATTGTATAC-GGTGGTTGGGACTGAGG----AACTCAGTACACCT-TTA----TGGTCGGG-----------GTTC-GCCCACG--TTTGTAC-TTAGGATGCTGGCGTAATGGCTTTAAGCGACCCGTCTTGAAACACGGACCAAGGAGTCTAACATGCCTGCGAGTGTTTGGGT--GGTAAACCC-GAGCGCGTAATGAAAGTG-AA---AGTTGGG-ATCTCT-GTCGT------------GGAGAGCACCGACGCCCGGACCAGAAC-TTCT-GTGACGG----CCCTGCGGTAG-AGCATGTATGTTGGGACCCGAAAGATGGTGAACTATGCCTGAATAGGGTGAAGCCAGAGGAAACTCTGGTGGAGGCTCGTAGCGATTCTGACGTGC--------------------------------TTGACGCTCATGG-CGTGT-ATTTCGGTTGGCTCGATATCCGCACCGGTCATC-GAGTTCTTGGAGGAGTGGGGTCTCGAGTCCCTTGAGGAGAACGCACACTC-CGCGACTCCGT------GCACGAAGGTCTTCGTCAACGGTGTCTGGATGGGTGTTCACCGTGACCCGGCAAATCTGGTCAGGACGATCAAGAAGCTGCGTCGTAAGGACGACATCAGCCCCGAAGTGTCCGTCGTGCGGGATATC-CGTGAGCGCGAGCTGCGTCTGTACACAGATGCAGGACGTGTCTGCCGACCGCTCTTCATCGTCGAGAA------CCACCATCTCGCGATCAGGAAGAAGCACATCGAGAAGAT-------------------CG------------TCAAC-----GGCATCCCCGTCT--------------------------TTGACGAATTTGGCCAACCGGTGTATGAGATTGATT------------CTGACGACAAAGTCACTGACAAGC---AAAAGATC------ACCCCGTATGAGTTCACGGACCTCATCAAGGATGGTGTCGTCGAGATGCTGGATGCGGAGGAAG--AGGAGACGGTCATGATTTGTATGTCGCCGGAGGATCTGGAGAACTC--------------------GCGCTTGCAGGCGGCGGGCATAGATCCGC------------------------------------------------ACACAAAGGACC----------CGTCGGAG---------------TTCGACCCTGCGGCGACGATCAAGGCTCCGACGTCAG---------CACACACATG-GACCCATTGTGAGATTCACCCGAGTATGA-TCTTGGGTGTTTGCGCTAGTATCATTCTGCTA-----------------------------TCCTCATCAT-CGCTGGT---------------------------------------------------------------GGTACTGGTGAATTCGAGGCTGGTATCTCCAAGGATGGTCAGACCCGTGAACACGCTCTCCTTGCCTTCACCCTCGGTGTCAGGCAACTCATCGTCGCCGTCAACAAGATGGACACCACCA-------------------------------------------------------------------------------------------------------------------------------------------------------------------------------------------------------------------------------------------------------------------------------------------------------------------------------------------------------AGTGGAGCGAGGACCGTTTCAACGAAATCGTCAAGGAAACCTCCACCTTCATCAAGA-----------------------------------------------------------------------------------------------AGGTCGGCTACAACCCCAAGGCCGTCGCTTTCGTCCCCATCTCTGGCTG---------------------------------------------------------------------------------------------------------------------GCACGGTGAC-------------------------------------------------------------------------------------------------------------------------------------------------------------------------------------------------------------------------------------------------------------------AACATGTTGG-------------------------------------------ARGAGTCCGCCAAGTATG--------------------------------------------------------------------------------------------TCGTGCTGCTATGA--TCGAT-TCGGCGC------------------------------GCGTTTACTGATAGCG-CTTTCTTCCTATAGCATGCCATGGTACAAGGGCTGGACTAA-----------------------------------------------GGAGACCAAGGC-CGGTGTTGTCAA--------------------------------------------------------------------------------------------------------GGGTAA---------------------------------------------------------------GA
>CBS_357_34_USA
ACG-AG--TTCT--------------TGA----------------AC-G-GGTTGTAGCTGGCT--CTTTTT--------------------------TAGGAGCA-TGTGCACGCC------T------------GGCTCAATT--------C----------CACTCCTTAACC-TCTGTGCACTT-------------------A-TTGTAGG-------TCGGTGGAGG-----------------------------------CTGGCGCAAGTC----------------------AGTTTGAA---------------------------------------------------------GC--------------CTTCCTATG----------TTTT---A--TTACAA--AC--------GT-AT-------------CAGTTA-------T-AGAA------TG-T-C------------------TTAC-----TTT-----------GCTA-------T-AAT---GC-AAT---TATATACAACTTTCAGCAACGGATCTCTTGGCTCTCGCATCGATGAAGAACGCAGCGAA-ATGCGATAAGTAATGTGAATTGCAG-A-ATTCAGTG-----AATCATC-GAATCTTTGAACGCACCTTGCACCCCTTGG-TATTCCGAGG-GGTATGCCTGTTTGAGTGTCATGGT-ATTCTC-A----------ACCC-CCAA---ATTCTT---T-----ATT-GAGTCTTGGTGGGC---TTGGAC-TTGGA-GG-TT-----------GTGCTG--G----ATT---TTTA------------TTAATTCAGCTCCTC-TGAAATATATTAGTGT------G---AATCT-----------------T---------ACG---------------GATCG---------------------C-CTTCAGTGTGATAAT--------------------TGT-CTACGCTGT----------------------------------------------------------GGTTG--TG-A-------------AGTAT------------------------------------------------------------ATTTGTATTCATGC-T-TC----------T-AA----------------------TC----------------------------------------------------GTCTCTTACT----------------------------------------------TGAGAC-AA---------------------------------TTACATCT---TT-GACATCT--CGATTGT-CCGAGTTGTAGTCTAGAGAAGCATTTTCCGCGCTGGA-CCGTGTACAAG-TCTCTTGGAATAGAGCGTCATAGAGGGTGAGAATCCCGTCCATGACACGGAC-TACCAG-TGC-TTTGTGATGTGCTCTCAAAGAGTCGAGTTGTTTGGGAATGCAGCTCAAAATGGGTGGTAAATTCCATCTAAAGCTAAATATTGGCGAGAGACCGATAGCGAACAAGTACCGTGAGGGAAAGATG-AAAAGCACTTTGGAAAGAGAGTTAAACAGTACGTGAAATTGCTGAAAGGGAAACGATTGAAGTC-AGTCGCGTTATTCAGAACTCAGCCTT-AC------CTAGG----TA-TGGTGCATTTTCTGT---TTAAC-GGGCCAGCATCAGTTTTGAT----TGCCGGAAAAAGGTTAGAG-AAATGTGGCA--C--CTTC---GG--GT-GTG-TTATAGTCTCTA--ATTGTATAC-GGTGGTTGGGACTGAGG----AACTCAGTACACCT-TTA----TGGTCGGG-----------GTTC-GCCCACG--TTTGTAC-TTAGGATGCTGGCGTAATGGCTTTAAGCGACCCGTCTTGAAACACGGACCAAGGAGTCTAACATACCTGCGAGTGTTTGGGT--GGTAAACCC-GAGCGCGTAATGAAAGTG-AA---AGTTGGG-ATCTCT-GTCGT------------GGAGAGCACCGACGCCCGGACCAGAAC-TTCT-GTGACGG----CCCTGCGGTAG-AGCATGTATGTTGGGACCCGAAAGATGGTGAACTATGCCTGAATAGGGTGAAGCCAGAGGAAACTCTGGTGGAGGCTCGTAGCGATTCTGACGTGC-AAATCGATCGTCAAATTT-GGGT-ATAGGGG----------------------------------------------------------------------------------------------------------------------------------------------------------------------------------------------------------------------------------------------------------------------------------------------------------------------------------------------------------------------------------------------------------------------------------------------------------------------------------------------------------------------------------------------------------------------------------------------------------------------------------------------------------------------------------------------------------------------------------------------------------------------------------------------------------------------------------------------------------------------------------------------------------------------------------------------------------------------------------------------------------------------------------------------------------------------------------------------------------------------------------------------------------------------------------------------------------------------------------------------------------------------------------------------------------------------------------------------------------------------------------------------------------------------------------------------------------------------------------------------------------------------------------------------------------------------------------------------------------------------------------------------------------------------------------------------------------------------------------------------------------------------------------------------------------------------------------------------------------------------------------------------------------------------------------------------------------------------------------------------------------------------------------------------------------------------------------------------------------------------------------------------------------------------------------------------------------------------------------------------------------------------------------------------------------------------------------------------------------------------------------------------------------------------------------------------------------------------------------------------------------------------------------------------------------------------------------------------------------------------------------------------------------------------------------------------------
>CBS_446_50_CAN
ACG-AG--TTCT--------------TGA----------------AC-G-GGTTGTAGCTGGCT--CTTTTT--------------------------TAGGAGCA-TGTGCACGCC------T------------GGCTCAATT--------C----------CACTCCTTAACC-TCTGTGCACTT-------------------A-TTGTAGG-------TCGGTGGAGG-----------------------------------CTGGCGCAAGTC----------------------AGTTTGAA---------------------------------------------------------GC--------------CTTCCTATG----------TTTT---A--TTACAA--AC--------GT-AT-------------CAGTTA-------T-AGAA------TG-T-C------------------TTAC-----TTT-----------GCTA-------T-AAT---GC-AAT---TATATACAACTTTCAGCAACGGATCTCTTGGCTCTCGCATCGATGAAGAACGCAGCGAA-ATGCGATAAGTAATGTGAATTGCAG-A-ATTCAGTG-----AATCATC-GAATCTTTGAACGCACCTTGCACCCCTTGG-TATTCCGAGG-GGTATGCCTGTTTGAGTGTCATGGT-ATTCTC-A----------ACCC-CCAA---ATTCTT---T-----ATT-GAGTCTTGGTGGGC---TTGGAC-TTGGA-GG-TT-----------GTGCTG--G----ATT---TTTA------------TTAATTCAGCTCCTC-TGAAATATATTAGTGT------G---AATCT-----------------T---------ACG---------------GATCG---------------------C-CTTCAGTGTGATAAT--------------------TGT-CTACGCTGT----------------------------------------------------------GGTTG--TG-A-------------AGTAT------------------------------------------------------------ATTTGTATTCATGC-T-TC----------T-AA----------------------TC----------------------------------------------------GTCTCTTACT----------------------------------------------TGAGAC-AA---------------------------------TTACATCT---TT-GACATCT--CGATTGT-CCGAGTTGTAGTCTAGAGAAGCATTTTCCGCGCTGGA-CCGTGTACAAG-TCTCTTGGAATAGAGCGTCATAGAGGGTGAGAATCCCGTCCATGACACGGAC-TACCAG-TGC-TTTGTGATGTGCTCTCAAAGAGTCGAGTTGTTTGGGAATGCAGCTCAAAATGGGTGGTAAATTCCATCTAAAGCTAAATATTGGCGAGAGACCGATAGCGAACAAGTACCGTGAGGGAAAGATG-AAAAGCACTTTGGAAAGAGAGTTAAACAGTACGTGAAATTGCTGAAAGGGAAACGATTGAAGTC-AGTCGCGTTATTCAGAACTCAGCCTT-AC------CTCGG----TA-TGGTGCATTTTCTGT---TTAAC-GGGCCAGCATCAGTTTTGAT----TGCCGGAAAAAGGTTAGAG-AAATGTGGCA--C--CTTC---GG--GT-GTG-TTATAGTCTCTA--ATTGTATAC-GGTGGTTGGGACTGAGG----AACTCAGTACACCT-TTA----TGGTCGGG-----------GTTC-GCCCACG--TTTGTAC-TTAGGATGCTGGCGTAATGGCTTTAAGCGACCCGTCTTGAAACACGGACCAAGGAGTCTAACATGCCTGCGAGTGTTTGGGT--GGTAAACCC-GAGCGCGTAATGAAAGTG-AA---AGTTGGG-ATCTCT-GTCGT------------GGAGAGCACCGACGCCCGGACCAGAAC-TTCT-GTGACGG----CCCTGCGGTAG-AGCATGTATGTTGGGACCCGAAAGATGGTGAACTATGCCTGAATAGGGTGAAGCCAGA----------------------------------------------------------------------TTGTCGCTCATGG-CGTGT-ATCTCCGTTGGCTCGATATCCGCACCGGTCATC-GAGTTCTTGGAGGAGTGGGGTCTCGAGTCCCTTGAGGAGAACGCACACTC-TGCGACTCCGT------GCACGAAAGTCTTCGTCAACGGTGTCTGGATGGGTGTTCACCGTGACCCGGCGAACTTGGTCAGGACGATCAAGAAGTTGCGTCGTAAGGACGACATCAGTCCCGAAGTGTCCGTCGTGCGGGACATC-CGTGAACGCGAATTGCGCCTGTACACAGACGCAGGACGTGTCTGCCGACCGCTCTTCATCGTGGAGAA------CCACCACCTTGCGATCAGGAAGAAACATATCGAGAAGAT-------------------CG------------TCAAC-----GGAATTCCCGTCT--------------------------TTGACGAGTTCGGCCAGCCGGTGTATGAGGTCGATT------------CCGAAAACAAAGCCACTGACAAGC---AAAAGATC------ATTCCCTATGAGTTCACGGACCTCATCAAGGATGGTGTCGTCGAGATGCTGGACGCGGAGGAAG--AGGAGACGGTCATGATTTGTATGTCGCCGGAGGATCTGGAGAACTC--------------------GCGCTTGCAGGCGGCGGGTATAGATCCGC------------------------------------------------ATACGAAGGACC----------CGTCGGAG---------------TTCGACCCTGCGGCGACGATCAAGGCTCCGACGTCAG---------CACATACATG-GACCCATTGTGAGATTCACCCGAGTATGA-TCTTGGGTGTTTGCGCTAGTATTATTCTGCTA-----------------------------TCCTCATCAT-CGCTGGT---------------------------------------------------------------GGTACTGGTGAATTCGAGGCTGGTATCTCCAAGGATGGTCAGACCCGTGAACACGCTCTCCTTGCATTCACCCTCGGTGTCAGGCAACTCATCGTCGCCGTCAACAAGATGGACACCACCA-------------------------------------------------------------------------------------------------------------------------------------------------------------------------------------------------------------------------------------------------------------------------------------------------------------------------------------------------------AGTGGAGCGAGGACCGTTTCAACGAAATCGTCAAGGAAACCTCCACCTTCATCAAGA-----------------------------------------------------------------------------------------------AGGTCGGCTACAACCCCAAGGCCGTCGCCTTCGTCCCCATCTCTGGCTG---------------------------------------------------------------------------------------------------------------------GCACGGTGAC-------------------------------------------------------------------------------------------------------------------------------------------------------------------------------------------------------------------------------------------------------------------AACATGTTGG-------------------------------------------AGGAGTCCCCCAAGTATG--------------------------------------------------------------------------------------------TCGTGCTGCTATGA--TCGAT-TCGGTGC------------------------------GCGTTTACTGATAGCG-CTTTCTTCCTATAGCATGCCATGGTACAAGGGCTGGACTAA-----------------------------------------------GGAGACCAAGGC-CGGTGTTGTCAA--------------------------------------------------------------------------------------------------------GGGCAA---------------------------------------------------------------GA
>FP_102318_USA
---------------------------------------------------------------------------------------------------------------------------------------------------------------------------------------------------------------------------------------------------------------------------------------------------------------------------------------------------------------------------------------------------------------------T---A--TTACAA--AC--------GT-AT-------------CAGTTA-------T-AGAA------TG-T-C------------------TTAC-----TTT-----------GCTA-------T-AAT---GC-AAT---TATATACAACTTTCAGCAACGGATCTCTTGGCTCTCGCATCGATGAAGAACGCAGCGAA-ATGCGATAAGTAATGTGAATTGCAG-A-ATTCAGTG-----AATCATC-GAATCTTTGAACGCACCTTGCACCCCTTGG-TATTCCGAGG-GGTATGCCTGTTTGAGTGTCATGGT-ATTCTC-A----------ACCC-CCAA---ATTCTT---T-----ATT-GAGTCTTGGTGGGC---TTGGAC-TTGGA-GG-TT-----------GTGCTG--G----ATT---TTTA------------TTAATTCAGCTCCTC-TGAAATATATTAGTGT------G---AATCT-----------------T---------ACG---------------GATCG---------------------C-CTTCAGTGTGATAAT--------------------TGT-CTACGCTGT----------------------------------------------------------GGTTG--TG-A-------------AGTAT------------------------------------------------------------ATTTGTATTCATGC-T-TC----------T-AA----------------------TC----------------------------------------------------GTCTYTTACT----------------------------------------------TGAGAC-AA---------------------------------TTACATCT---TT-GACATCT--CGATTGT-CCGAGTTGTAGTCTAGAGAAGCATTTTCCGCGCTGGA-CCGTGTACAAG-TCTCTTGGAATAGAGCGTCATAGAGGGTGAGAATCCCGTCCATGACACGGAC-TACCAG-TGC-TTTGTGATGTGCTCTCAAAGAGTCGAGTTGTTTGGGAATGCAGCTCAAAATGGGTGGTAAATTCCATCTAAAGCTAAATATTGGCGAGAGACCGATAGCGAACAAGTACCGTGAGGGAAAGATG-AAAAGCACTTTGGAAAGAGAGTTAAACAGTACGTGAAATTGCTGAAAGGGAAACGATTGAAGTC-AGTCGCGTTATTCAGAACTCAGCCTT-AC------CTCGG----TA-TGGTGCATTTTCTGT---TTAAC-GGGCCAGCATCAGTTTTGAT----TGCCGGAAAAAGGTTAGAG-AAATGTGGCA--C--CTTC---GG--GT-GTG-TTATAGTCTCTA--ATTGTATAC-GGTGGTTGGGACTGAGG----AACTCAGTACACCT-TTA----TGGTCGGG-----------GTTC-GCCCACG--TTTGTAC-TTAGGATGCTGGCGTAATGGCTTTAAGCGACCCGTCTTGAAACACGGACCAAGGAGTCTAACATRCCTGCGAGTGTTTGGGT--GGTAAACCC-GAGCGCGTAATGAAAGTG-AA---AGTTGGG-ATCTCT-GTCGT------------GGAGAGCACCGACGCCCGGACCAGAAC-TTCT-GTGACGG----CCCTGCGGTAG-AGCATGTATGTTGGGACCCGAAAGATGGTGAACTATGCCTGAATAGGGTGAAGCCAGAGGAAACTCTGGTGGAGGCTCGTAGCGATTCTGACGTGC-AAATCGATCGTCAAATTT-GGGT-ATAGGGGTTGTCTCTCATGG-CGTGT-ATCTCCGTTGGCTCGATATCCGCACCGGTCATC-GAGTTCTTGGAGGAGTGGGGTCTCGAGTCCCTTGAGGAGAACGCACACTC-CGCGACTCCGT------GCACGAAGGTCTTCGTCAACGGTGTCTGGATGGGTGTTCATCGTGACCCGGCGAACTTGGTCAGGACGATCAAGAAGCTGCGTCGCAAGGACGACATTAGCCCCGAAGTGTCCGTCGTGCGGGATATC-CGTGAGCGCGAACTGCGCTTGTATACAGATGCAGGACGTGTCTGCCGGCCGCTCTTCATCGTCGAGAA------CCACCACCTCGCGATCAGGAAGAAACATATCGAGAAGAT-------------------CG------------TCAAC-----GGAATCCCCGTCT--------------------------TCGACGAGTTCGGCCAGCCGGTGTATGAGGTTGATT------------CCGAAAACAAAGCCACTGACAAGC---AAAAGATC------ATTCCGTATGAGTTCACGGACCTCATCAAGGATGGTGTCGTCGAGATGCTGGACGCGGAGGAAG--AGGAGACGGTGATGATTTGTATGTCGCCGGAGGATYTGGAGAACTC--------------------GCGCTTGCAGGCGGCGGGCATAGATCCGC------------------------------------------------AYACGAAGGACC----------CGTCGGAG---------------TTCGACCCTGCGGCGACGATCAAGGCTCCGACGTCAG---------CACATACATG-GACCCATTGTGAGATYCACCCGAGTATGA-TCTTGGGTGTTTGCGCTAGTATTATTCTGCTA-----------------------------TCCTCATCAT-CGCTGGT---------------------------------------------------------------GGTACTGGTGAATTCGAGGCTGGTATCTCCAAGGATGGTCAGACCCGTGAACACGCTCTCCTTGCATTCACCCTCGGTGTCAGGCAACTCATCGTCGCCGTCAACAAGATGGACACCACCA-------------------------------------------------------------------------------------------------------------------------------------------------------------------------------------------------------------------------------------------------------------------------------------------------------------------------------------------------------AGTGGAGCGAGGACCGTTTCAACGAAATCGTCAAGGAAACCTCCACCTTCATCAAGA-----------------------------------------------------------------------------------------------AGGTCGGCTACAACCCCAAGGCCGTCGCCTTCGTCCCCATCTCTGGCTG---------------------------------------------------------------------------------------------------------------------GCACGGTGAC-------------------------------------------------------------------------------------------------------------------------------------------------------------------------------------------------------------------------------------------------------------------AACATGTTGG-------------------------------------------AGGAGTCCCCCAAGTATG--------------------------------------------------------------------------------------------TCGTGCTGCTATGA--TCGAT-TTGGTGC------------------------------GCGTTTACTGATAGTG-CTTTCTTTCTATAGCATGCCATGGTACAAGGGCTGGACTAA-----------------------------------------------GGAGACCAAGGC-CGGTGTTGTCAA--------------------------------------------------------------------------------------------------------GGGCAA---------------------------------------------------------------GA
>DL96_261_USA
ACG-AG--TTCT--------------TGA----------------AC-G-GGTTGTAGCTGGCT--CTTTTT--------------------------TAGGAGCA-TGTGCACGCC------T------------GGCTCAATT--------C----------CACTCCTTAACC-TCTGTGCACTT-------------------A-TTGTAGG-------TCGGTGGAGG-----------------------------------CTGGCGCAAGTC----------------------AGTTTGAA---------------------------------------------------------GC--------------CTTCCTATG----------TTTT---A--TTACAA--AC--------GT-AT-------------CAGTTA-------T-AGAA------TG-T-C------------------TTAC-----TTT-----------GCTA-------T-AAT---GC-AAT---TATATACAACTTTCAGCAACGGATCTCTTGGCTCTCGCATCGATGAAGAACGCAGCGAA-ATGCGATAAGTAATGTGAATTGCAG-A-ATTCAGTG-----AATCATC-GAATCTTTGAACGCACCTTGCACCCCTTGG-TATTCCGAGG-GGTATGCCTGTTTGAGTGTCATGGT-ATTCTC-A----------ACCC-CCAA---ATTCTT---T-----ATT-GAGTCTTGGTGGGC---TTGGAC-TTGGA-GG-TT-----------GTGCTG--G----ATT---TTTA------------TTAATTCAGCTCCTC-TGAAATACATTAGTGT------G---AATCT-----------------T---------ACG---------------GATCG---------------------C-CTTCAGTGTGATAAT--------------------TGT-CTACGCTGT----------------------------------------------------------GGTTG--TG-A-------------AGTAT------------------------------------------------------------ATTTGTATTCATGC-T-TC----------T-AA----------------------TC----------------------------------------------------GTCTCTTACT----------------------------------------------TGAGAC-AA---------------------------------TTACATCT---TT-GACATCT--CGATTGT-CCGAGTTGTAGTCTAGAGAAGCATTTTCCGCGCTGGA-CCGTGTACAAG-TCTCTTGGAATAGAGCGTCATAGAGGGTGAGAATCCCGTCCATGACACGGAC-TACCAG-TGC-TTTGTGATGTGCTCTCAAAGAGTCGAGTTGTTTGGGAATGCAGCTCAAAATGGGTGGTAAATTCCATCTAAAGCTAAATATTGGCGAGAGACCGATAGCGAACAAGTACCGTGAGGGAAAGATG-AAAAGCACTTTGGAAAGAGAGTTAAACAGTACGTGAAATTGCTGAAAGGGAAACGATTGAAGTC-AGTCGCGTTATTCAGAACTCAGCCTT-AC------CTCGG----TA-TGGTGCATTTTCTGT---TTAAC-GGGCCAGCATCAGTTTTGAT----TGCCGGAAAAAGGTTAGAG-AAATGTGGCA--C--CTTC---GG--GT-GTG-TTATAGTCTCTA--ATTGTATAC-GGTGGTTGGGACTGAGG----AACTCAGTACACCT-TTA----TGGTCGGG-----------GTTC-GCCCACG--TTTGTAC-TTAGGATGCTGGCGTAATGGCTTTAAGCGACCCGTCTTGAAACACGGACCAAGGAGTCTAACATGCCTGCGAGTGTTTGGGT--GGTAAACCC-GAGCGCGTAATGAAAGTG-AA---AGTTGGG-ATCTCT-GTCGT------------GGAGAGCACCGACGCCCGGACCAGAAC-TTCT-GTGACGG----CCCTGCGGTAG-AGCATGTATGTTGGGACCCGAAAGATGGTGAACTATGCCTGAATAGGGTGAAGCCAGAGGAAACTCTGGTGGAGGCTCGTAGCGATTCTGACGTGC-AAATCGATCGTCAAATTT-GGGT-ATAGGGGTTGTCTCTCATGG-CGTGT-ATYTCGGTTGGCTCGATATCCGCRCCGGTCATC-GAGTTCTTGGAGGAGTGGGGTCTCGAGTCYCTTGAGGAGAACGCACACTC-CGCGACTCCGT------GCACGAAGGTCTTCGTCAACGGTGTCTGGATGGGTGTTCAYCGTGACCCGGCGAAYCTGGTCMGGACGATCAAGAAGCTGCGTCGAAAGGACGACATCAGYCCCGAAGTKTCCGTCGTGCGGGATATC-CGTGARCGCGAGTTGCGCCTGTACACAGAYGCAGGACGTGTCTGCCGACCGCTCTTCATCGTCGAGAA------CCACCACCTCGCGATCAGGAAGAARCAYATCGAGAAGAT-------------------YG------------TCAAC-----GGSATYCCCGTCT--------------------------TTGACGAGTTCGGCCAGCCGGTGTATGAGGTTGATT------------CCGAAAACAARGCCACTGACAAGC---AAAAGATC------ATTCCGTATGAGTTCACGGACCTCATCAAGGATGGTGTCGTCGAGATGCTGGACGCGGAGGAAG--AGGAGACGGTCATGATTTGTATGTCACCGGAGGATCTGGAGAACTC--------------------KCGCTTGCARGCRGCGGGTATAGATCCGC------------------------------------------------AYACGAAGGACC----------CGTCGGAG---------------TTCGACCCTGCGGCGACGATCAAGGCTCCGACKTCAG---------CACAYACATG-GACCCATTGTGAGATTCACCCGAGTATGA-TCTTGGGTGTTTGCGCTAGTATCATTCTGCTA-----------------------------TCCTCATCAT-CGCTGGT---------------------------------------------------------------GGTACTGGTGAATTCGAGGCTGGTATCTCCAAGGATGGTCAGACCCGTGAACACGCTCTCCTTGCATTCACCCTCGGTGTCAGGCAACTCATTGTCGCCGTCAACAAGATGGACACCACCA-------------------------------------------------------------------------------------------------------------------------------------------------------------------------------------------------------------------------------------------------------------------------------------------------------------------------------------------------------AGTGGAGCGAGGACCGTTTCAACGAAATCGTCAAGGAAACCTCCACCTTCATCAAGA-----------------------------------------------------------------------------------------------AGGTCGGCTACAACCCCAAGGCCGTCGCCTTCGTCCCCATCTCTGGCTG---------------------------------------------------------------------------------------------------------------------GCACGGTGAC-------------------------------------------------------------------------------------------------------------------------------------------------------------------------------------------------------------------------------------------------------------------AACATGTTGG-------------------------------------------AGGAGTCCCCCAAGTATG--------------------------------------------------------------------------------------------TCGTGCTGCTATGA--TCGAT-TTGGTGC------------------------------GCGTTTACTGATAGTG-CTTTCTTYCTATAGCATGCCATGGTACAAGGGCTGGACTAA-----------------------------------------------GGAGACCAAGGC-CGGTGTTGTCAA--------------------------------------------------------------------------------------------------------GGGCAA---------------------------------------------------------------GA
>DL96_574_USA
ACG-AG--TTCT--------------TGA----------------AC-G-GGTTGTAGCTGGCT--CTTTTT--------------------------TAGGAGCA-TGTGCACGCC------T------------GGCTCAATT--------C----------CACTCCTTAACC-TCTGTGCACTT-------------------A-TTGTAGG-------TCGGTGGAGG-----------------------------------CTGGCGCAAGTC----------------------AGTTTGAA---------------------------------------------------------GC--------------CTTCCTATG----------TTTT---A--TTACAA--AC--------GT-AT-------------CAGTTA-------T-AGAA------TG-T-C------------------TTAC-----TTT-----------GCTA-------T-AAT---GC-AAT---TATATACAACTTTCAGCAACGGATCTCTTGGCTCTCGCATCGATGAAGAACGCAGCGAA-ATGCGATAAGTAATGTGAATTGCAG-A-ATTCAGTG-----AATCATC-GAATCTTTGAACGCACCTTGCACCCCTTGG-TATTCCGAGG-GGTATGCCTGTTTGAGTGTCATGGT-ATTCTC-A----------ACCC-CCAA---ATTCTT---T-----ATT-GAGTCTTGGTGGGC---TTGGAC-TTGGA-GG-TT-----------GTGCTG--G----ATT---TTTA------------TTAATTCAGCTCCTC-TGAAATACATTAGTGT------G---AATCT-----------------T---------ACG---------------GATCG---------------------C-CTTCAGTGTGATAAT--------------------TGT-CTACGCTGT----------------------------------------------------------GGTTG--TG-A-------------AGTAT------------------------------------------------------------ATTTGTATTCATGC-T-TC----------T-AA----------------------TC----------------------------------------------------GTCTCTTACT----------------------------------------------TGAGAC-AA---------------------------------TTACATCT---TT-GACATCT--CGATTGT-CCGAGTTGTAGTCTAGAGAAGCATTTTCCGCGCTGGA-CCGTGTACAAG-TCTCTTGGAATAGAGCGTCATAGAGGGTGAGAATCCCGTCCATGACACGGAC-TACCAG-TGC-TTTGTGATGTGCTCTCAAAGAGTCGAGTTGTTTGGGAATGCAGCTCAAAATGGGTGGTAAATTCCATCTAAAGCTAAATATTGGCGAGAGACCGATAGCGAACAAGTACCGTGAGGGAAAGATG-AAAAGCACTTTGGAAAGAGAGTTAAACAGTACGTGAAATTGCTGAAAGGGAAACGATTGAAGTC-AGTCGCGTTATTCAGAACTCAGCCTT-AC------CTCGG----TA-TGGTGCATTTTCTGT---TTAAC-GGGCCAGCATCAGTTTTGAT----TGCCGGAAAAAGGTTAGAG-AAATGTGGCA--C--CTTC---GG--GT-GTG-TTATAGTCTCTA--ATTGTATAC-GGTGGTTGGGACTGAGG----AACTCAGTACACCT-TTA----TGGTCGGG-----------GTTC-GCCCACG--TTTGTAC-TTAGGATGCTGGCGTAATGGCTTTAAGCGACCCGTCTTGAAACACGGACCAAGGAGTCTAACATGCCTGCGAGTGTTTGGGT--GGTAAACCC-GAGCGCGTAATGAAAGTG-AA---AGTTGGG-ATCTCT-GTCGT------------GGAGAGCACCGACGCCCGGACCAGAAC-TTCT-GTGACGG----CCCTGCGGTAG-AGCATGTATGTTGGGACCCGAAAGATGGTGAACTATGCCTGAATAGGGTGAAGCCAGAGGAAACTCTGGTGGAGGCTCGTAGCGATTCTGACGTGC-AAATCGATCGTCAAATTT-GGGT-ATAGGGGTTGTCGCTCATGG-CGTGT-ATCTCCGTTGGCTCGATATCCGCACCGGTCATC-GAGTTCTTGGAGGAGTGGGGTCTCGAGTCYCTTGAGGAGAACGCACACTC-CGCGACTCCGT------GCACGAAGGTCTTCGTYAAYGGTGTCTGGATGGGTGTTCATCGTGACCCGGCGAACYTGGTCMGGACGATCAAGAAGCTGCGTCGYAAGGACGACATCAGYCCYGAAGTSTCCGTCGTGCGGGAYATC-CGTGAGCGMGAAYTRCGCTTGTAYACAGAYGCAGGACGTGTCTGCCGACCGCTCTTCATTGTCGAGAA------CCACCACCTYGCGATCAGGAAGAAACAYATCGAGAAGAT-------------------CG------------TCAAC-----GGAATYCCCGTCT--------------------------TTGACGAGTTCGGCCAGCCGGTGTATGAGGTTGATT------------CCGAAAAYAAAGCCACTGACAAGC---AAAAGATC------ATTCCSTATGAGTTCACGGACCTCATCAAGGATGGTGTCGTCGAGATGCTGGACGCGGAGGAAG--AGGAGACGGTCATGATTTGTATGTCRCCGGAGGATCTGGAGAACTC--------------------GCGCTTGCAGGCGGCGGGAATAGATCCGC------------------------------------------------AYACGAAGGACC----------CATCCGAG---------------TTCGACCCTGCGGCGACGATCAAGGCTCCGACGTCAG---------CACAYACRTG-GACCCATTGTGAGATTCACCCGAGTATGA-TCTTGGGTGTTTGCGCTAGTATCATTCTGCTA-----------------------------TCCTCATCAT-CGCTGGT---------------------------------------------------------------GGTACTGGTGAATTCGAGGCTGGTATCTCCAAGGATGGTCAGACCCGTGAACACGCTCTCCTTGCATTCACCCTCGGTGTCAGGCAACTCATCGTCGCCGTCAACAAGATGGACACCACCA-------------------------------------------------------------------------------------------------------------------------------------------------------------------------------------------------------------------------------------------------------------------------------------------------------------------------------------------------------AGTGGAGCGAGGACCGTTTCAACGAAATCGTCAAGGAAACCTCCACCTTCATCAAGA-----------------------------------------------------------------------------------------------AGGTCGGCTACAACCCCAAGGCCGTCGCCTTCGTCCCCATCTCTGGCTG---------------------------------------------------------------------------------------------------------------------GCACGGTGAC-------------------------------------------------------------------------------------------------------------------------------------------------------------------------------------------------------------------------------------------------------------------AACATGTTGG-------------------------------------------AGGAGTCCCCCAAGTATG--------------------------------------------------------------------------------------------TCGTGCTGCTATGA--TCGAT-TTGGTGC------------------------------GCGTTTACTGATAGTG-CTTTCTTTCTATAGCATGCCATGGTACAAGGGCTGGACTAA-----------------------------------------------GGAGACCAAGGC-CGGTGTTGTCAA--------------------------------------------------------------------------------------------------------GGGCAA---------------------------------------------------------------GA
>DL96_262_USA
ACG-AG--TTCT--------------TGA----------------AC-G-GGTTGTAGCTGGCT--CTTTTT--------------------------TAGGAGCA-TGTGCACGCC------T------------GGCTCAATT--------C----------CACTCCTTAACC-TCTGTGCACTT-------------------A-TTGTAGG-------TCGGTGGAGG-----------------------------------CTGGCGCAAGTC----------------------AGTTTGAA---------------------------------------------------------GC--------------CTTCCTATG----------TTTT---A--TTACAA--AC--------GT-AT-------------CAGTTA-------T-AGAA------TG-T-C------------------TTAC-----TTT-----------GCTA-------T-AAT---GC-AAT---TATATACAACTTTCAGCAACGGATCTCTTGGCTCTCGCATCGATGAAGAACGCAGCGAA-ATGCGATAAGTAATGTGAATTGCAG-A-ATTCAGTG-----AATCATC-GAATCTTTGAACGCACCTTGCACCCCTTGG-TATTCCGAGG-GGTATGCCTGTTTGAGTGTCATGGT-ATTCTC-A----------ACCC-CCAA---ATTCTT---T-----ATT-GAGTCTTGGTGGGC---TTGGAC-TTGGA-GG-TT-----------GTGCTG--G----ATT---TTTA------------TTAATTCAGCTCCTC-TGAAATAYATTAGTGT------G---AATCT-----------------T---------ACG---------------GATCG---------------------C-CTTCAGTGTGATAAT--------------------TGT-CTACGCTGT----------------------------------------------------------GGTTG--TG-A-------------AGTAT------------------------------------------------------------ATTTGTATTCATGC-T-TC----------T-AA----------------------TC----------------------------------------------------GTCTCTTACT----------------------------------------------TGAGAC-AA---------------------------------TTACATCT---TT-GACATCT--CGATTGT-CCGAGTTGTAGTCTAGAGAAGCATTTTCCGCGCTGGA-CCGTGTACAAG-TCTCTTGGAATAGAGCGTCATAGAGGGTGAGAATCCCGTCCATGACACGGAC-TACCAG-TGC-TTTGTGATGTGCTCTCAAAGAGTCGAGTTGTTTGGGAATGCAGCTCAAAATGGGTGGTAAATTCCATCTAAAGCTAAATATTGGCGAGAGACCGATAGCGAACAAGTACCGTGAGGGAAAGATG-AAAAGCACTTTGGAAAGAGAGTTAAACAGTACGTGAAATTGCTGAAAGGGAAACGATTGAAGTC-AGTCGCGTTATTCAGAACTCAGCCTT-AC------CTCGG----TA-TGGTGCATTTTCTGT---TTAAC-GGGCCAGCATCAGTTTTGAT----TGCCGGAAAAAGGTTAGAG-AAATGTGGCA--C--CTTC---GG--GT-GTG-TTATAGTCTCTA--ATTGTATAC-GGTGGTTGGGACTGAGG----AACTCAGTACACCT-TTA----TGGTCGGG-----------GTTC-GCCCACG--TTTGTAC-TTAGGATGCTGGCGTAATGGCTTTAAGCGACCCGTCTTGAAACACGGACCAAGGAGTCTAACATRCCTGCGAGTGTTTGGGT--GGTAAACCC-GAGCGCGTAATGAAAGTG-AA---AGTTGGG-ATCTCT-GTCGT------------GGAGAGCACCGACGCCCGGACCAGAAC-TTCT-GTGACGG----CCCTGCGGTAG-AGCATGTATGTTGGGACCCGAAAGATGGTGAACTATGCCTGAATAGGGTGAAGCCAGAGGAAACTCTGGTGGAGGCTCGTAGCGATTCTGACGTGC-AAATCGATCGTCAAATTT-GGGT-ATAGGGGTTGTCGCTCATGG-CGTGT-ATTTCCGTTGGCTCGATATCCGCACCGGTCATC-GAGTTCTTGGAGGAGTGGGGTCTYGAGTCCCTTGAGGAGAACGCACACTC-CGCGACCCCGT------GCACGAARGTCTTYGTCAACGGTGTCTGGATGGGTGTCCATCGTGACCCGGCGAACYTGGTCAGGACGATCAAGAAGCTGCGTCGMAAGGACGAYATCAGCCCCGAAGTGTCCGTCGTGCGGGACATC-CGTGAACGCGARYTGCGMTTGTAYACAGAYGCAGGACGTGTCTGCCGACCGCTCTTCATTGTCGAGAA------CCACCACCTCGCGATCAGGAAGAAACAYATCGAGAAGAT-------------------CG------------TCAAC-----GGAATYCCCGTCT--------------------------TTGACGAGTTCGGCCAGCCGGTGTATGAGGTTGATT------------CCGARAACAAAGCCACTGACAAGC---AAAAGATC------ATTCCSTATGAGTTCACRGACCTCATCAAGGATGGTGTCGTCGAGATGCTGGAYGCGGAGGAAG--AGGAGACGGTCATGATTTGTATGTCRCCGGAGGATCTGGAGAACTC--------------------GCGCTTGCAAGCGGCGGGWATAGATCCGC------------------------------------------------ATACGAAGGACC----------CGTCGGAG---------------TTCGACCCTGCGGCGACGATCAAGGCTCCGACGTCAG---------CRCACACATG-GACCCATTGTGAGATTCACCCGAGTATGA-TCTTGGGTGTTTGCGCTAGTATTATTCTGCTA-----------------------------TCCTCATCAT-CGCTGGT---------------------------------------------------------------GGTACTGGTGAATTCGAGGCTGGTATCTCCAAGGATGGTCAGACCCGTGAACACGCTCTCCTTGCATTCACCCTCGGTGTCAGGCAACTCATCGTCGCCGTCAACAAGATGGACACCACCA-------------------------------------------------------------------------------------------------------------------------------------------------------------------------------------------------------------------------------------------------------------------------------------------------------------------------------------------------------AGTGGAGCGAGGACCGTTTCAACGAAATCGTCAAGGAAACCTCCACCTTCATCAAGA-----------------------------------------------------------------------------------------------AGGTCGGCTACAACCCCAAGGCCGTCGCCTTCGTCCCCATCTCTGGCTG---------------------------------------------------------------------------------------------------------------------GCACGGTGAC-------------------------------------------------------------------------------------------------------------------------------------------------------------------------------------------------------------------------------------------------------------------AACATGTTGG-------------------------------------------AGGAGTCCCCCAAGTATG--------------------------------------------------------------------------------------------TCGTGCTGCTATGA--TCGAT-TYGGTGC------------------------------GCGTTTACTGATAGTG-CTTTCTTCCTATAGCATGCCATGGTACAAGGGCTGGACTAA-----------------------------------------------GGAGACCAAGGC-CGGTGTTGTCAA--------------------------------------------------------------------------------------------------------GGGCAA---------------------------------------------------------------GA
>FP_106899_Sp_USA
ACG-AG--TTCT--------------TGA----------------AC-G-GGTTGTAGCTGGCT--YTTTTT--------------------------TAGGAGCA-TGTGCACGCC------T------------GGCTCAATT--------C----------CACTCCTTAACC-TCTGTGCACTT-------------------A-TTGTAGG-------TCGGTGGAGG-----------------------------------CTGGCGCAAGTC----------------------AGTTTGAA---------------------------------------------------------GC--------------CTTCCTATG----------TTTT---A--TTACAA--AC--------GT-AT-------------CAGTTA-------T-AGAA------TG-T-C------------------TTAC-----TTT-----------GCTA-------T-AAT---GC-AAT---TATATACAACTTTCAGCAACGGATCTCTTGGCTCTCGCATCGATGAAGAACGCAGCGAA-ATGCGATAAGTAATGTGAATTGCAG-A-ATTCAGTG-----AATCATC-GAATCTTTGAACGCACCTTGCACCCCTTGG-TATTCCGAGG-GGTATGCCTGTTTGAGTGTCATGGT-ATTCTC-A----------ACCC-CCAA---ATTCTT---T-----ATT-GAGTCTTGGTGGGC---TTGGAC-TTGGA-GG-TT-----------GTGCTG--G----ATT---TTTA------------TTAATTCAGCTCCTC-TGAAATACATTAGTGT------G---AATCT-----------------T---------ACG---------------GATCG---------------------C-CTTCAGTGTGATAAT--------------------TGT-CTACGCTGT----------------------------------------------------------GGTTG--TG-A-------------AGTAT------------------------------------------------------------ATTTGTATTCATGC-T-TC----------T-AA----------------------TC----------------------------------------------------GTCTCTTACT----------------------------------------------TGAGAC-AA---------------------------------TTACATCT---TT-GACATCT--CGATTGT-CCGAGTTGTAGTCTAGAGAAGCATTTTCCGCGCTGGA-CCGTGTACAAG-TCTCTTGGAATAGAGCGTCATAGAGGGTGAGAATCCCGTCCATGACACGGAC-TACCAG-TGC-TTTGTGATGTGCTCTCAAAGAGTCGAGTTGTTTGGGAATGCAGCTCAAAATGGGTGGTAAATTCCATCTAAAGCTAAATATTGGCGAGAGACCGATAGCGAACAAGTACCGTGAGGGAAAGATG-AAAAGCACTTTGGAAAGAGAGTTAAACAGTACGTGAAATTGCTGAAAGGGAAACGATTGAAGTC-AGTCGCGTTATTCAGAACTCAGCCTT-AC------CTCGG----TA-TGGTGCATTTTCTGT---TTAAC-GGGCCAGCATCAGTTTTGAT----TGCCGGAAAAAGGTTAGAG-AAATGTGGCA--C--CTTC---GG--GT-GTG-TTATAGTCTCTA--ATTGTATAC-GGTGGTTGGGACTGAGG----AACTCAGTACACCT-TTA----TGGTCGGG-----------GTTC-GCCCACG--TTTGTAC-TTAGGATGCTGGCGTAATGGCTTTAAGCGACCCGTCTTGAAACACGGACCAAGGAGTCTAACATGCCTGCGAGTGTTTGGGT--GGTAAACCC-GAGCGCGTAATGAAAGTG-AA---AGTTGGG-ATCTCT-GTCGT------------GGAGAGCACCGACGCCCGGACCAGAAC-TTCT-GTGACGG----CCCTGCGGTAR-AGCATGTATGTTGGGACCCGAAAGATGGTGAACTATGCCTGAATAGGGTGAAGCCAGAGGAAACTCTGGTGGAGGCTCGTAGCGATTCTGACGTGC-AAATCGATCGTCAAATTT-GGGT-ATAGGGGTTGTCTCTCATGG-CGTGT-ATYTCSGTTGGCTCGATATCCGCACCGGTCATC-GAGTTCTTGGAGGAGTGGGGTCTCGAGTCYCTTGAGGAGAACGCACACTC-CGCGACRCCGT------GCACGAARGTCTTCGTCAACGGTGTCTGGATGGGTGTYCATCGTGACCCGGCGAACCTGGTCMGGACGATCAAGAAGCTGCGTCGYAAGGACGAYATYAGCCCCGAAGTKTCCGTCGTGCGGGACATC-CGTGARCGCGAGYTGCGCYTGTACACRGAYGCAGGACGTGTCTGCCGACCGCTCTTCATCGTGGAGAA------CCACCACCTCGCGATCAGGAAGAAACACATCGAGAAGAT-------------------CG------------TCAAC-----GGAATTCCCGTCT--------------------------TTGACGAGTTCGGYCAGCCGGTGTATGAGGTTGATT------------CCGAAAACAAAGCCACTGACAAGC---AAAAGATC------ATTCCCTATGAGTTCACGGACCTCATCAAGGATGGTGTCGTCGAGATGCTGGAYGCGGAGGAAG--AGGAGACGGTSATGATYTGTATGTCGCCGGAGGATYTGGAGAACTC--------------------GCGCTTGCAGGCGGCGGGCATAGATCCGC------------------------------------------------AYACGAAGGACC----------CGTCGGAG---------------TTCGACCCTGCGGCGACGATCAAGGCTCCGACGTCAG---------CACATACATG-GACCCATTGTGAGATTCACCCGAGTATGA-TYTTGGGTGTCTGCGCTAGTATTATTCTGCTA-----------------------------TCCTCATCAT-CGCTGGT---------------------------------------------------------------GGTACTGGTGAATTCGAGGCTGGTATCTCCAAGGATGGTCAGACCCGTGAACACGCTCTCCTTGCATTCACCCTCGGTGTCAGGCAACTCATCGTCGCCGTCAACAAGATGGACACCACCA-------------------------------------------------------------------------------------------------------------------------------------------------------------------------------------------------------------------------------------------------------------------------------------------------------------------------------------------------------AGTGGAGCGAGGACCGTTTCAACGAAATCGTCAAGGAAACCTCCACCTTCATCAAGA-----------------------------------------------------------------------------------------------AGGTCGGCTACAACCCCAAGGCCGTCGCCTTCGTCCCCATCTCTGGCTG---------------------------------------------------------------------------------------------------------------------GCACGGTGAC-------------------------------------------------------------------------------------------------------------------------------------------------------------------------------------------------------------------------------------------------------------------AACATGTTGG-------------------------------------------AGGAGTCCCCCAAGTATG--------------------------------------------------------------------------------------------TCGTGCTGCTATGA--TCGAT-TTGGTGC------------------------------GCGTTTACTGATAGTG-CTTTCTTTCTATAGCATGCCATGGTACAAGGGCTGGACTAA-----------------------------------------------GGAGACCAAGGC-CGGTGTTGTCAA--------------------------------------------------------------------------------------------------------GGGCAA---------------------------------------------------------------GA
>DLC97_166_USA
ACG-AG--TTCT--------------TGA----------------AC-G-GGTTGTAGCTGGCT--CTTTTT--------------------------TAGGAGCA-TGTGCACGCC------T------------GGCTCAATT--------C----------CACTCCTTAACC-TCTGTGCACTT-------------------A-TTGTAGG-------TCGGTGGAGG-----------------------------------CTGGCGCAAGTC----------------------AGTTTGAA---------------------------------------------------------GC--------------CTTCCTATG----------TTTT---A--TTAMAA--AC--------GT-AT-------------CAGTTA-------T-AGAA------TG-T-C------------------TTAC-----TTT-----------GCTA-------T-AAT---GC-AAT---TATATACAACTTTCAGCAACGGATCTCTTGGCTCTCGCATCGATGAAGAACGCAGCGAA-ATGCGATAAGTAATGTGAATTGCAG-A-ATTCAGTG-----AATCATC-GAATCTTTGAACGCACCTTGCACCCCTTGG-TATTCCGAGG-GGTATGCCTGTTTGAGTGTCATGGT-ATTCTC-A----------ACCC-CCAA---ATTCTT---T-----ATT-GAGTCTTGGTGGGC---TTGGAC-TTGGA-GG-TT-----------GTGCTG--G----ATT---TTTA------------TTAATTCAGCTCCTC-TGAAATATATTAGTGT------G---AATCT-----------------T---------ACG---------------GATCG---------------------C-CTTCAGTGTGATAAT--------------------TGT-CTACGCTGT----------------------------------------------------------GGTTG--TG-A-------------AGTAT------------------------------------------------------------ATTTGTATTCATGC-T-TC----------T-AA----------------------TC----------------------------------------------------GTCTCTTACT----------------------------------------------TGAGAC-AA---------------------------------TTACATCT---TT-GACATCT--CGATTGT-CCGAGTTGTAGTCTAGAGAAGCATTTTCCGCGCTGGA-CCGTGTACAAG-TCTCTTGGAATAGAGCGTCATAGAGGGTGAGAATCCCGTCCATGACACGGAC-TACCAG-TGC-TTTGTGATGTGCTCTCAAAGAGTCGAGTTGTTTGGGAATGCAGCTCAAAATGGGTGGTAAATTCCATCTAAAGCTAAATATTGGCGAGAGACCGATAGCGAACAAGTACCGTGAGGGAAAGATG-AAAAGCACTTTGGAAAGAGAGTTAAACAGTACGTGAAATTGCTGAAAGGGAAACGATTGAAGTC-AGTCGCGTTATTCAGAACTCAGCCTT-AC------CTCGG----TA-TGGTGCATTTTCTGT---TTAAC-GGGCCAGCATCAGTTTTGAT----TGCCGGAAAAAGGTTAGAG-AAATGTGGCA--C--CTTC---GG--GT-GTG-TTATAGTCTCTA--ATTGTATAC-GGTGGTTGGGACTGAGG----AACTCAGTACACCT-TTA----TGGTCGGG-----------GTTC-GCCCACG--TTTGTAC-TTAGGATGCTGGCGTAATGGCTTTAAGCGACCCGTCTTGAAACACGGACCAAGGAGTCTAACATGCCTGCGAGTGTTTGGGT--GGTAAACCC-GAGCGCGTAATGAAAGTG-AA---AGTTGGG-ATCTCT-GTCGT------------GGAGAGCACCGACGCCCGGACCAGAAC-TTCT-GTGACGG----CCCTGCGGTAG-AGCATGTATGTTGGGACCCGAAAGATGGTGAACTATGCCTGAATAGGGTGAAGCCAGAGGAAACTCTGGTGGAGGCTCGTAGCGATTCTGACGTGC-AAATCGATCGTCAAATTT-GGGT-ATAGGGGTTGTCKCTCATGG-CGTGT-ATCTCCGTTGGCTCGATATCCGCACCGGTCATC-GAGTTYTTGGAGGAGTGGGGTCTCGAGTCYCTTGAGGAGAACGCACACTC-CGCGACWCCGT------GCACGAAAGTCTTCGTYAACGGTGTCTGGATGGGTGTTCAYCGTGACCCGGCRAACYTGGTYMGGACGATCAAGAAGCTGCGTCGMAAGGACGACATYAGCCCCGAAGTGTCCGTCGTGCGGGATATC-CGTGAGCGCGARCTGCGCTTGTAYACRGAYGCAGGACGTGTCTGCCGACCGCTCTTCATCGTGGAGAA------CCACCACCTYGCGATCAGGAAGAARCAYATCGAGAAGAT-------------------YG------------TCAAC-----GGAATTCCCGTCT--------------------------TTGACGAGTTCGGCCAGCCGGTGTATGAGGTTGATT------------CCGAAAACAAAGCCACTGACAAGC---AAAAGATC------ATTCCSTATGAGTTCACGGACCTCATCAAGGATGGTGTCGTCGAGATGCTGGACGCGGAGGAAG--AGGAGACGGTGATGATTTGTATGTCRCCGGAGGATCTGGAGAACTC--------------------GCGCTTGCAGGCGGCGGGAATAGATCCGC------------------------------------------------ACACGAAGGACC----------CGTCGGAG---------------TTCGACCCTGCGGCGACGATCAAGGCTCCGACGTCAG---------CACACACATG-GACCCATTGTGAGATTCACCCGAGTATGA-TCTTGGGYGTTTGCGCTAGTATCATTCTGCTA-----------------------------TCCTCATCAT-CGCTGGT---------------------------------------------------------------GGTACTGGTGAATTCGAGGCTGGTATCTCCAAGGATGGTCAGACCCGTGAACACGCTCTCCTTGCATTCACCCTCGGTGTCAGGCAACTCAT-GTCGCCGTCAACAAGATGGACACCACCA-------------------------------------------------------------------------------------------------------------------------------------------------------------------------------------------------------------------------------------------------------------------------------------------------------------------------------------------------------AGTGGAGCGAGGACCGTTTCAACGAAATCGTCAAGGAAACCTCCACCTTCATCAAGA-----------------------------------------------------------------------------------------------AGGTCGGCTACAACCCCAAGGCCGTCGCCTTCGTCCCCATCTCTGGCTG---------------------------------------------------------------------------------------------------------------------GCACGGTGAC-------------------------------------------------------------------------------------------------------------------------------------------------------------------------------------------------------------------------------------------------------------------AACATGTTGG-------------------------------------------AGGAGTCCCCCAAGTATG--------------------------------------------------------------------------------------------TCGTGCTGCTATGA--TCGAT-TTGGTGC------------------------------GCGTTTACTGATAGTG-CTTTCTTTCTATAGCATGCCATGGTACAAGGGCTGGACTAA-----------------------------------------------GGAGACCAAGGC-CGGTGTTGTCAA--------------------------------------------------------------------------------------------------------GGGCAA---------------------------------------------------------------GA
>FP_102250_USA
ACG-AG--TTCT--------------TGA----------------ACGG-GGTTGTAGCTGGCT--CTTTTT--------------------------TAGGAGCA-TGTGCACGCC------T------------GGCTCAATT--------C----------CACTCCTTAACC-TCTGTGCACTT-------------------A-TTGTAGG-------TCGGTGGAGG-----------------------------------CTGGCGCAAGTC----------------------AGTTTGAA---------------------------------------------------------GC--------------CTTCCTATG----------TTTT---A--TTACAA--AC--------GT-AT-------------CAGTTA-------T-AGAA------TG-T-C------------------TTAC-----TTT-----------GCTA-------T-AAT---GC-AAT---TATATACAACTTTCAGCAACGGATCTCTTGGCTCTCGCATCGATGAAGAACGCAGCGAA-ATGCGATAAGTAATGTGAATTGCAG-A-ATTCAGTG-----AATCATC-GAATCTTTGAACGCACCTTGCACCCCTTGG-TATTCCGAGG-GGTATGCCTGTTTGAGTGTCATGGT-ATTCTC-A----------ACCC-CCAA---ATTCTT---T-----ATT-GAGTCTTGGTGGGC---TTGGAC-TTGGA-GG-TT-----------GTGCTG--G----ATT---TTTA------------TTAATTCAGCTCCTC-TGAAATATATTAGTGT------G---AATCT-----------------T---------ACG---------------GATCG---------------------C-CTTCAGTGTGATAAT--------------------TGT-CTACGCTGT----------------------------------------------------------GGTTG--TG-A-------------AGTAT------------------------------------------------------------ATTTGTATTCATGC-T-TC----------T-AA----------------------TC----------------------------------------------------GTCTCTTACT----------------------------------------------TGAGAC-AA---------------------------------TTACATCT---TT-GACATCT--CGATTGT-CCGAGTTGTAGTCTAGAGAAGCATTTTCCGCGCTGGA-CCGTGTACAAG-TCTCTTGGAATAGAGCGTCATAGAGGGTGAGAATCCCGTCCATGACACGGAC-TACCAG-TGC-TTTGTGATGTGCTCTCAAAGAGTCGAGTTGTTTGGGAATGCAGCTCAAAATGGGTGGTAAATTCCATCTAAAGCTAAATATTGGCGAGAGACCGATAGCGAACAAGTACCGTGAGGGAAAGATG-AAAAGCACTTTGGAAAGAGAGTTAAACAGTACGTGAAATTGCTGAAAGGGAAACGATTGAAGTC-AGTCGCGTTATTCAGAACTCAGCCTT-AC------CTCGG----TA-TGGTGCATTTTCTGT---TTAAC-GGGCCAGCATCAGTTTTGAT----TGCCGGAAAAAGGTTAGAG-AAATGTGGCA--C--CTTC---GG--GT-GTG-TTATAGTCTCTA--ATTGTATAC-GGTGGTTGGGACTGAGG----AACTCAGTACACCT-TTA----TGGTCGGG-----------GTTC-GCCCACG--TTTGTAC-TTAGGATGCTGGCGTAATGGCTTTAAGCGACCCGTCTTGAAACACGGACCAAGGAGTCTAACATGCCTGCGAGTGTTTGGGT--GGTAAACCC-GAGCGCGTAATGAAAGTG-AA---AGTTGGG-ATCTCT-GTCGT------------GGAGAGCACCGACGCCCGGACCAGAAC-TTCT-GTGACGG----CCCTGCGGTAG-AGCATGTATGTTGGGACCCGAAAGATGGTGAACTATGCCTGAATAGGGTGAAGCCAGAGGAAACTCTGGTGGAGGCTCGTAGCGATTCTGACGTGC-AAATCGATCGTCAAATTT-GGGT-ATAGGGGTTGTCGCTCATGG-CGTGT-ATCTCCGTTGGCTCGATATCCGCACCGGTCATC-GAGTTCTTGGAGGAGTGGGGTCTCGAGTCCCTTGAGGAGAACGCACACTC-TGCGACTCCGT------GCACGAAAGTCTTCGTCAACGGTGTCTGGATGGGTGTTCATCGTGACCCAGCGAACTTGGTCAGGACGATCAAGAAGCTGCGTCGAAAGGACGACATCAGTCCCGAAGTGTCCGTCGTGCGGGACATC-CGTGAACGCGAATTGCGCTTGTACACGGACGCAGGACGTGTCTGCCGGCCGCTCTTCATCGTCGAGAA------CCACCACCTTGCGATCAGGAAGAAACATATCGAGAAGAT-------------------TG------------TCAAT-----GGCATTCCCGTCT--------------------------TTGACGAGTTCGGCCAGCCGGTGTATGAGGTTGATT------------CCGAAAACAAAACCACTGACAAGC---AAAAGATC------ATTCCGTATGAGTTCACGGACCTCATCAAGGATGGTGTCGTCGAGATGCTGGACGCGGAGGAAG--AGGAGACGGTCATGATTTGCATGTCGCCGGAGGATCTGGAGAACTC--------------------GCGCTTGCAGGCGGCGGGCATAGATCCGC------------------------------------------------ACACGAAGGACC----------CGTCGGAG---------------TTCGACCCTGCGGCGACGATCAAGGCTCCGACGTCAG---------CACACACATG-GACCCATTGTGAGATTCACCCGAGTATGA-TCTTGGGTGTTTGCGCTAGTATTATTCTGCTA-----------------------------TCCTCATCAT-CGCTGGT---------------------------------------------------------------GGTACTGGTGAATTCGAGGCTGGTATCTCCAAGGATGGTCAGACCCGTGAACACGCTCTTCTTGCATTCACCCTCGGTGTCAGGCAACTCATCGTCGCCGTCAACAAGATGGACACCACCA-------------------------------------------------------------------------------------------------------------------------------------------------------------------------------------------------------------------------------------------------------------------------------------------------------------------------------------------------------AGTGGAGCGAGGACCGTTTCAACGAAATCGTCAAGGAAACCTCCACCTTCATCAAGA-----------------------------------------------------------------------------------------------AGGTCGGCTACAACCCCAAGGCCGTCGCCTTCGTCCCCATCTCTGGCTG---------------------------------------------------------------------------------------------------------------------GCACGGTGAC-------------------------------------------------------------------------------------------------------------------------------------------------------------------------------------------------------------------------------------------------------------------AACATGTTGG-------------------------------------------AGGAGTCCCCCAAGTATG--------------------------------------------------------------------------------------------TCGTGCTGCTATGA--TCGAT-TTGGTGC------------------------------GCGTTTACTGATAGTG-CTTTCTTCCTATAGCATGCCATGGTACAAGGGCTGGACTAA-----------------------------------------------GGAGACCAAGGC-CGGTGTTGTCAA--------------------------------------------------------------------------------------------------------GGGCAA---------------------------------------------------------------GA
>FP_151129_USA
ACG-AG--TTCT--------------TGA----------------AC-G-GGTTGTAGCTGGCT--CTTTTT--------------------------TAGGAGCA-TGTGCACGCC------T------------GGCTCAATT--------C----------CACTCCTTAACC-TCTGTGCACTT-------------------A-TTGTAGG-------TCGGTGGAGG-----------------------------------CTGGCGCAAGTC----------------------AGTTTGAA---------------------------------------------------------GC--------------CTTCCTATG----------TTTT---A--TTACAA--AC--------AT-GT-------------CAGTTA-------T-AGAA------TG-T-C------------------TTAC-----TTT-----------GCTA-------T-AAT---GC-AAT---TATATACAACTTTCAGCAACGGATCTCTTGGCTCTCGCATCGATGAAGAACGCAGCGAA-ATGCGATAAGTAATGTGAATTGCAG-A-ATTCAGTG-----AATCATC-GAATCTTTGAACGCACCTTGCACCCCTTGG-TATTCCGAGG-GGTATGCCTGTTTGAGTGTCATGGT-ATTCTC-A----------ACCC-CCAA---ATTCTT---T-----ATT-GAGTCTTGGTGGGC---TTGGAC-TTGGA-GG-TT-----------GTGCTG--G----ATT---TTTA------------TTAATTCAGCTCCTC-TGAAATATATTAGTGT------G---AATCT-----------------T---------ACG---------------GATCG---------------------C-CTTCAGTGTGATAAT--------------------TGT-CTACGCTGT----------------------------------------------------------GGTTG--TG-A-------------AGTAT------------------------------------------------------------ATTTGTATTCATGC-T-TC----------T-AA----------------------TC----------------------------------------------------GTCTCTTACT----------------------------------------------TGAGAC-AA---------------------------------TTACATCT---TT-GACATCT--CGATTGT-CCGAGTTGTAGTCTAGAGAAGCATTTTCCGCGCTGGA-CCGTGTACAAG-TCTCTTGGAATAGAGCGTCATAGAGGGTGAGAATCCCGTCCATGACACGGAC-TACYAG-TGC-TTTGTGATGTGCTCTCAAAGAGTCGAGTTGTTTGGGAATGCAGCTCAAAATGGGTGGTAAATTCCATCTAAAGCTAAATATTGGCGAGAGACCGATAGCGAACAAGTACCGTGAGGGAAAGATG-AAAAGCACTTTGGAAAGAGAGTTAAACAGTACGTGAAATTGCTGAAAGGGAAACGATTGAAGTC-AGTCGCGTTATTCAGAACTCAGCCTT-AC------CTCGG----TA-TGGTGCATTTTCTGT---TTAAC-GGGCCAGCATCAGTTTTGAT----TGCCGGAAAAAGGTTAGAG-AAATGTGGCA--C--CTTC---GG--GT-GTG-TTATAGTCTCTA--ATTGTATAC-GGTGGTTGGGACTGAGG----AACTCAGTACACCT-TTA----TGGTCGGG-----------GTTC-GCCCACG--TTTGTAC-TTAGGATGCTGGCGTAATGGCTTTAAGCGACCCGTCTTGAAACACGGACCAAGGAGTCTAACATGCCTGCGAGTGTTTGGGT--GGTAAACCC-GAGCGCGTAATGAAAGTG-AA---AGTTGGG-ATCTCT-GTCGT------------GGAGAGCACCGACGCCCGGACCAGAAC-TTCT-GTGACGG----CCCTGCGGTAG-AGCATGTATGTTGGGACCCGAAAGATGGTGAACTATGCCTGAATAGGGTGAAGCCAGAGGAAACTCTGGTGGAGGCTCGTAGCGATTCTGACGTGC-AAATCGATCGTCAAATTT-GGGT-ATAGGGGTTGTCGCTCATGG-CGTGT-ATCTCCGTTGGCTCGATATCCGCACCGGTCATC-GAGTTCTTGGAGGAGTGGGGTCTCGAGTCCCTTGAGGAGAACGCACACTC-CGCGACGCCGT------GCACGAAGGTCTTCGTCAACGGTGTCTGGATGGGTGTTCACCGTGACCCGGCCAACCTGGTCAGGACGATCAAGAAGCTGCGTCGTAAGGACGATATCAGTCCCGAAGTRTCCGTCGTKCGGGATATC-CGTGAGCGCGAGCTGCGTCTGTACACAGACGCAGGACGTGTCTGTCGMCCGCTCTTCATCGTCGAGAA------CCACCACCTCGCAATCAGAAAGAAACACATCGAGAAGAT-------------------CG------------TCAAC-----GGCATCCCCGTCT--------------------------TCGACGAGTTCGGCCAACCGGTGTATGAGATTGATT------------CTGACGACAAAGTCACTGACAAGC---AAAAGATC------ACTCCGTATGAGTTCACGGACCTCATCAAGGATGGTGTCGTCGAGATGCTGGATGCGGAGGAAG--AGGAGACGGTCATGATTTGTATGTCGCCGGAGGATCTGGAGAACTC--------------------GCGCTTGCAGGCGGCGGGCATAGATCCGC------------------------------------------------ACACGAAGGACC----------CGTCGGAG---------------TTCGACCCTGCGGCGACGATCAAGGCTCCGACGTCAG---------CACACACATG-GACCCATTGTGAGATTCACCCGAGTATGA-TCTTGGGTGTTTGCGCTAGTATAT---TGCTA-----------------------------TCCTCATCAT-CGCTGGT---------------------------------------------------------------GGTACTGGTGAATTCGAGGCTGGTATCTCCAAGGATGGTCAGACCCGTGAACACGCTCTYCTTGCATTCACCCTCGGTGTCAGGCAACTCATCGTCGCCGTCAACAAGATGGACACCACCA-------------------------------------------------------------------------------------------------------------------------------------------------------------------------------------------------------------------------------------------------------------------------------------------------------------------------------------------------------AGTGGAGCGAGGACCGTTTCAACGAAATCGTCAAGGAAACCTCCACCTTCATCAAGA-----------------------------------------------------------------------------------------------AGGTCGGCTACAACCCCAAGGCCGTCGCCTTCGTCCCCATCTCTGGCTG---------------------------------------------------------------------------------------------------------------------GCACGGTGAC-------------------------------------------------------------------------------------------------------------------------------------------------------------------------------------------------------------------------------------------------------------------AACATGTTGG-------------------------------------------AGGAGTCCCCCAAGTATG--------------------------------------------------------------------------------------------TCGTGCTGCTATGA--TCGAT-TTGGTGC------------------------------GCGTTTACTGATAGTG-CTTTCTTYCTATAGCATGCCATGGTACAAGGGCTGGACTAA-----------------------------------------------GGAGACCAAGGC-CGGTGTTGTCAA--------------------------------------------------------------------------------------------------------GGGCAA---------------------------------------------------------------GA
>HHB18747_USA
ACG-AG--TTCT--------------TGA----------------AC-G-GGTTGTAGCTGGCT--CTTTTT--------------------------TAGGAGCA-TGTGCACGCC------T------------GGCTCAATT--------C----------CACTCCTTAACC-TCTGTGCACTT-------------------A-TTGTAGG-------TCGGTGGAGG-----------------------------------CTGGCGCAAGTC----------------------AGTTTGAA---------------------------------------------------------GC--------------CTTCCTATG----------TTTT---A--TTACAA--AC--------GT-AT-------------CAGTTA-------T-AGAA------TG-T-C------------------TTAC-----TTT-----------GCTA-------T-AAT---GC-AAT---TATATACAACTTTCAGCAACGGATCTCTTGGCTCTCGCATCGATGAAGAACGCAGCGAA-ATGCGATAAGTAATGTGAATTGCAG-A-ATTCAGTG-----AATCATC-GAATCTTTGAACGCACCTTGCACCCCTTGG-TATTCCGAGG-GGTATGCCTGTTTGAGTGTCATGGT-ATTCTC-A----------ACCC-CCAA---ATTCTT---T-----ATT-GAGTCATGGTGGGC---TTGGAC-TTGGA-GG-TT-----------GTGCTG--G----ATT---TTTA------------TTAATTCAGCTCCTC-TGAAATACATTAGTGT------G---AATCT-----------------T---------ACG---------------GATCG---------------------C-CTTCAGTGTGATAAT--------------------TGT-CTACGCTGT----------------------------------------------------------GGTTG--TG-A-------------AGTAT------------------------------------------------------------ATTTGTATTCATGC-T-TC----------T-AA----------------------TC----------------------------------------------------GTCTCTTACT----------------------------------------------TGAGAC-AA---------------------------------TTACATCT---TT-GACATCT--CGATTGT-CCGAGTTGTAGTCTAGAGAAGCATTTTCCGCGCTGGA-CCGTGTACAAG-TCTCTTGGAATAGAGCGTCATAGAGGGTGAGAATCCCGTCCATGACACGGAC-TACCAG-TGC-TTTGTGATGTGCTCTCAAAGAGTCGAGTTGTTTGGGAATGCAGCTCAAAATGGGTGGTAAATTCCATCTAAAGCTAAATATTGGCGAGAGACCGATAGCGAACAAGTACCGTGAGGGAAAGATG-AAAAGCACTTTGGAAAGAGAGTTAAACAGTACGTGAAATTGCTGAAAGGGAAACGATTGAAGTC-AGTCGCGTTATTCAGAACTCAGCCTT-AC------CTCGG----TA-TGGTGCATTTTCTGT---TTAAC-GGGCCAGCATCAGTTTTGAT----TGCCGGAAAAAGGTTAGAG-AAATGTGGCA--C--CTTC---GG--GT-GTG-TTATAGTCTCTA--GTTGTATAC-GGTGGTTGGGACTGAGG----AACTCAGTACACCT-TTA----TGGTCGGG-----------GTTC-GCCCACG--TTTGTAC-TTAGGATGCTGGCGTAATGGCTTTAAGCGACCCGTCTTGAAACACGGACCAAGGAGTCTAACATGCCTGCGAGTGTTTGGGT--GGTAAACCC-GAGCGCGTAATGAAAGTG-AA---AGTTGGG-ATCTCT-GTCGT------------GGAGAGCACCGACGCCCGGACCAGAAC-TTCT-GTGACGG----CCCTGCGGTAG-AGCATGTATGTTGGGACCCGAAAGATGGTGAACTATGCCTGAATAGGGTGAAGCCAGAGGAAACTCTGGTGGAGGCTCGTAGCGATTCTGACGTGC-AAATCGATCGTCAAATTT-GGGT-ATAGGGGTTGTCTCTCATGG-CGTGT-ATCTCCGTTGGCTCGATATCCGCACCGGTCATY-GAGTTCTTGGAGGAGTGGGGTCTCGAGTCTCTTGAGGAGAACGCACACTC-CGCGACACCGT------GCACGAAAGTCTTCGTCAACGGTGTCTGGATGGGTGTYCATCGTGACCCGGCGAACTTGGTCAGGACGATCAAGAAGCTGCGTCGCAAGGACGACATCAGCCCCGAAGTGTCCGTCGTGCGGGACATC-CGTGAGCGAGAACTGCGATTGTACACAGATGCCGGACGTGTCTGCCGACCGCTCTTCATCGTCGAGAA------CCACCACCTCGCGATCAGGAAGAAACATATCGAGAAGAT-------------------CG------------TCAAC-----GGAATTCCCGTYC--------------------------TCGACGAGTACGGCCAGCCGGTGTATGAGGTYGATT------------CCGAAAACAATGTCACTGACAAGC---AAAAGATC------ATTCCGTATGAGTTCACGGACCTCATCAAGGATGGYGTCGTCGAGATGCTGGAYGCGGAGGAAG--AGGAGACGGTCATGATTTGTATGTCRCCGGAGGATYTGGAGAACTC--------------------GCGCTTGCAGGCGGCGGGRATAGATCCGC------------------------------------------------ATACGAAGGACC----------CGTCGGAG---------------TTCGACCCTGCGGCGACGATCAAGGCTCCGACGTCAG---------CACATACATG-GACCCATTGTGAGATTCACCCGAGTATGATTCTTGGGTGTTTGCGCTAGTATCATCTTGCTA-----------------------------TCCTCATCAT-CGCTGGT---------------------------------------------------------------GGTACTGGTGAATTCGAGGCTGGTATCTCCAAGGATGGTCAGACCCGTGAACACGCTCTCCTTGCATTCACCCTCGGTGTCAGGCAACTCATCGTCGCCGTCAACAAGATGGACACCACCA-------------------------------------------------------------------------------------------------------------------------------------------------------------------------------------------------------------------------------------------------------------------------------------------------------------------------------------------------------AGTGGAGCGAGGACCGTTTCAACGAAATCGTCAAGGAAACCTCCACCTTCATCAAGA-----------------------------------------------------------------------------------------------AGGTCGGCTACAACCCCAAGGCCGTCGCCTTCGTCCCCATCTCTGGCTG---------------------------------------------------------------------------------------------------------------------GCACGGTGAC-------------------------------------------------------------------------------------------------------------------------------------------------------------------------------------------------------------------------------------------------------------------AACATGTTGG-------------------------------------------AGGAGTCCCCCAAGTATG--------------------------------------------------------------------------------------------TCGTGCTGCTATGA--TCGAT-TTGGTGC------------------------------GCGTTTACTGATAGTG-CTTTCTTTCTATAGCATGCCATGGTACAAGGGCTGGACTAA-----------------------------------------------GGAGACCAAGGC-CGGTGTTGTCAA--------------------------------------------------------------------------------------------------------GGGCAA---------------------------------------------------------------GA
>HHB17181_USA
---------------------------------------------------------------------------------------------------------A-TGTGCACGCC------T------------GGCTCAATT--------C----------CACTCCTTAACC-TCTGTGCACTT-------------------AGTTGTAGG-------TCGGTGGAGG-----------------------------------CTGGCGCAAGTC----------------------AGTTTGAA---------------------------------------------------------GC--------------CTTCCTATG----------TTTT---A--TTACAA--AC--------AT-AT-------------CAGTTA-------T-AGAA------TG-T-C------------------TTAC-----TTT-----------GCTA-------T-AAT---GC-AAT---TATATACAACTTTCAGCAACGGATCTCTTGGCTCTCGCATCGATGAAGAACGCAGCGAA-ATGCGATAAGTAATGTGAATTGCAG-A-ATTCAGTG-----AATCATC-GAATCTTTGAACGCACCTTGCACCCCTTGG-TATTCCGAGG-GGTATGCCTGTTTGAGTGTCATGGT-ATTCTC-A----------ACCC-CCAA---ATTCTT---T-----ATT-GAGTCTTGGTGGGC---TTGGAC-TTGGA-GG-TT-----------GTGCTG--G----ATT---TTTA------------TTAATTCAGCTCCTC-TGAAATACATTAGTGT------G---AATCT-----------------T---------ACG---------------GATCG---------------------C-CTTCAGTGTGATAAT--------------------TGT-CTACGCTGT----------------------------------------------------------GGTTG--TG-A-------------AGTAT------------------------------------------------------------ATTTGTATTCATGC-T-TC----------T-AA----------------------TC----------------------------------------------------GTCTCTTACT----------------------------------------------TGAGAC-AA---------------------------------TTACATCT---TT-GACATCT--CGATTGT-CCGAGTTGTAGTCTAGAGAAGCATTTTCCGCGCTGGA-CCGTGTACAAG-TCTCTTGGAATAGAGCGTCATAGAGGGTGAGAATCCCGTCCATGACACGGAC-TACCAG-TGC-TTTGTGATGTGCTCTCAAAGAGTCGAGTTGTTTGGGAATGCAGCTCAAAATGGGTGGTAAATTCCATCTAAAGCTAAATATTGGCGAGAGACCGATAGCGAACAAGTACCGTGAGGGAAAGATG-AAAAGCACTTTGGAAAGAGAGTTAAACAGTACGTGAAATTGCTGAAAGGGAAACGATTGAAGTC-AGTCGCGTTATTCAGAACTCAGCCTT-AC------CTCGG----TA-TGGTGCATTTTCTGT---TTAAC-GGGCCAGCATCAGTTTTGAT----TGCCGGAAAAAGGTTAGAG-AAATGTGGCA--C--CTTC---GG--GT-GTG-TTATAGTCTCTA--ATTGTATAC-GGTGGTTGGGACTGAGG----AACTCAGTACACCT-TTA----TGGTCGGG-----------GTTC-GCCCACG--TTTGTAC-TTAGGATGCTGGCGTAATGGCTTTAAGCGA----------------------------------------------------------------------------------------------------------------------------------------------------------------------------------------------------------------------------------------------------------------------------------------------------------------TTGTCTCTCATGG-CGTGT-ATCTCCGTTGGCTCGATATCCGCACCGGTCATC-GAGTTCTTGGAGGAGTGGGGTCTCGAGTCTCTTGAGGAGAACGCACACTC-CGCGACACCGT------GCACGAAGGTCTTCGTCAATGGTGTCTGGATGGGTGTTCACCGTGACCCGGCGAACTTGGTCCGGACGATCAAGAAGCTGCGTCGAAAGGACGACATCAGTCCCGAAGTGTCCGTCGTGCGGGACATC-CGTGAGCGCGAGTTGCGCCTGTACACAGACGCAGGGCGTGTCTGCCGACCGCTCTTCATTGTCGAGAA------CCACCACCTCGCGATCAGGAAGAAGCACATCGAGAAGAT-------------------CG------------TCAAC-----GGAATTCCCGTCT--------------------------TTGACGAGTTCGGCCAGCCGGTGTATGAGGTTGATT------------CCGAAAACAAAGCCACTGACAAGC---AAAAGATC------ATTCCGTATGAGTTCACGGACCTCATCAAGGATGGTGTCGTCGAGATGCTGGATGCGGAGGAAG--AGGAGACGGTGATGATTTGTATGTCGCCGGAGGATCTGGAGAACTC--------------------GCGTTTGCAGGCGGCGGGAATAGATCCGC------------------------------------------------ATACGAAGGACC----------CGTCGGAG---------------TTCGACCCTGCGGCGACGATCAAGGCTCCAACGTCAG---------CACATACATG-GACCCATTGTGAGATTCACCCGAGTATGA-TCTTGGGTGTTTGCGCTAGTATC----TGCTA-----------------------------TCCTCATCAT-CGCTGGT---------------------------------------------------------------GGTACTGGTGAATTCGAGGCTGGTATCTCCAAGGATGGTCAGACCCGTGAACACGCTCTCCTTGCATTCACCCTCGGTGTCAGGCAACTCATCGTCGCCGTCAACAAGATGGACACCACCA-------------------------------------------------------------------------------------------------------------------------------------------------------------------------------------------------------------------------------------------------------------------------------------------------------------------------------------------------------AGTGGAGCGAGGACCGTTTCAACGAAATCGTCAAGGAAACCTCCACCTTCATCAAGA-----------------------------------------------------------------------------------------------AGGTCGGCTACAACCCCAAGGCCGTCGCCTTCGTCCCCATCTCTGGCTG---------------------------------------------------------------------------------------------------------------------GCACGGTGAC-------------------------------------------------------------------------------------------------------------------------------------------------------------------------------------------------------------------------------------------------------------------AACATGTTGG-------------------------------------------AGGAGTCCCCCAAGTATG--------------------------------------------------------------------------------------------TCGTGCTGCTATGA--TCGAT-TTGGTGC------------------------------GCGTTTACTGATAGTG-CTTTCTTTCTATAGCATGCCATGGTACAAGGGCTGGACTAA-----------------------------------------------GGAGACCAAGGC-CGGTGTTGTCAA--------------------------------------------------------------------------------------------------------GGGCAA---------------------------------------------------------------GA
>FP_10526_USA
ACG-AG--TTCT--------------TGA----------------ACGG-GGTTGTAGCTGGCT--CTTTTT--------------------------TAGGAGCA-TGTGCACG-C------T------------GGCTCAATT--------C----------CACTCCTTAACC-TCTGTGCACTT-------------------A-TTGTAGG-------TCGGTGGAGG-----------------------------------CTGGCGCAAGTC----------------------AGTTTGAA---------------------------------------------------------GC--------------CTTCCTATG----------TTTT---A--TTACAA--AC--------GT-AT-------------CAGTTA-------T-AGAA------TG-T-C------------------TTAC-----TTT-----------GCTA-------T-AAT---GC-AAT---TATATACAACTTTCAGCAACGGATCTCTTGGCTCTCGCATCGATGAAGAACGCAGCGAA-ATGCGATAAGTAATGTGAATTGCAG-A-ATTCAGTG-----AATCATC-GAATCTTTGAACGCACCTTGCACCCCTTGG-TATTCCGAGG-GGTATGCCTGTTTGAGTGTCATGGT-ATTCTC-A----------ACCC-CCAA---ATTCTT---T-----ATT-GAGTCTTGGTGGGC---TTGGAC-TTGGA-GG-TT-----------GTGCTG--G----ATT---TTTA------------TTAATTCAGCTCCTC-TGAAATACATTAGTGT------G---AATCT-----------------T---------ACG---------------GATCG---------------------C-CTTCAGTGTGATAAT--------------------TGT-CTACGCTGT----------------------------------------------------------GGTTG--TG-A-------------AGTAT------------------------------------------------------------ATTTGTATTCATGC-T-TC----------T-AA----------------------TC----------------------------------------------------GTCTCTTACT----------------------------------------------TGAGAC-AA---------------------------------TTACATCT---TT-GACATCT--CGATTGT-CCGAGTTGTAGTCTAGAGAAGCATTTTCCGCGCTGGA-CCGTGTACAAG-TCTCTTGGAATAGAGCGTCATAGAGGGTGAGAATCCCGTCCATGACACGGAC-TACCAG-TGC-TTTGTGATGTGCTCTCAAAGAGTCGAGTTGTTTGGGAATGCAGCTCAAAATGGGTGGTAAATTCCATCTAAAGCTAAATATTGGCGAGAGACCGATAGCGAACAAGTACCGTGAGGGAAAGATG-AAAAGCACTTTGGAAAGAGAGTTAAACAGTACGTGAAATTGCTGAAAGGGAAACGATTGAAGTC-AGTCGCGTTATTCAGAACTCAGCCTT-AC------CTCGG----TA-TGGTGCATTTTCTGT---TTAAC-GGGCCAGCATCAGTTTTGAT----TGCCGGAAAAAGGTTAGAG-AAATGTGGCA--C--CTTC---GG--GT-GTG-TTATAGTCTCTA--ATTGTATAC-GGTGGTTGGGACTGAGG----AACTCAGTACACCT-TTA----TGGTCGGG-----------GTTC-GCCCACG--TTTGTAC-TTAGGATGCTGGCGTAATGGCTTTAAGCGACCCGTCTTGAAACACGGACCAAGGAGTCTAACATGCCTGCGAGTGTTTGGGT--GGTAAACCC-GAGCGCGTAATGAAAGTG-AA---AGTTGGG-ATCTCT-GTCGT------------GGAGAGCACCGACGCCCGGACCAGAAC-TTCT-GTGACGG----CCCTGCGGTAG-AGCATGTATGTTGGGACCCGAAAGATGGTGAACTATGCCTGAATAGGGTGAAGCCAGAGGAAACTCTGGTGGAGGCTCGTAGCGATTCTGACGTGC-AAATCGATCGTCAAATTT-GGGT-ATAGGGGTTGTCTCTCATGG-CGTGT-ATCTCCGTCGGCTCGATATCCGCACCGGTCATC-GAGTTCTTGGAGGAGTGGGGCCTCGAGTCTCTTGAGGAGAACGCACACTC-TGCGACGCCAT------GCACGAAAGTCTTCGTCAACGGTGTCTGGATGGGTGTTCACCGTGACCCGGCGAACCTGGTTCGGACGATCAAGAAGCTGCGTCGAAAGGACGACATTAGCCCCGAAGTTTCCGTCGTGCGGGACATC-CGTGAGCGCGAGTTGCGCTTGTATACAGATGCAGGACGTGTCTGCCGACCGCTCTTCATTGTCGAGAA------CCACCACCTCGCGATCAGGAAGAAGCACATTGAGAAGAT-------------------TG------------TCAAC-----GGCATCCCCGTCT--------------------------TTGACGAGTTCGGCCAGCCGGTGTATGAGGTTGATT------------CCGAAAACAAAGCCACTGACAAGC---AAAAGATC------ATTCCCTATGAGTTCACGGACCTCATCAAGGATGGTGTCGTCGAGATGCTGGATGCGGAGGAAG--AGGAGACGGTCATGATTTGTATGTCGCCGGAGGATCTGGAGAACTC--------------------GCGCTTGCAAGCGGCGGGTATAGATCCGC------------------------------------------------ACACGAAGGACC----------CGTCGGAG---------------TTCGACCCTGCGGCGACGATCAAGGCTCCGACGTCAG---------CACATACATG-GACCCATTGTGAGATTCACCCGAGTATGA-TCTTGGGTGTTTGCGCTAGTATTATTCTGCTA-----------------------------TCCTCATCAT-CGCTGGT---------------------------------------------------------------GGTACTGGTGAATTCGAGGCTGGTATCTCCAAGGATGGTCAGACCCGTGAACACGCTCTCCTTGCATTCACCCTCGGTGTCAGGCAACTCATCGTCGCCGTCAACAAGATGGACACCACCA-------------------------------------------------------------------------------------------------------------------------------------------------------------------------------------------------------------------------------------------------------------------------------------------------------------------------------------------------------AGTGGAGCGAGGACCGTTTCAACGAAATCGTCAAGGAAACCTCCACCTTCATCAAGA-----------------------------------------------------------------------------------------------AGGTCGGCTACAACCCCAAGGCCGTCGCCTTCGTCCCCATCTCTGGCTG---------------------------------------------------------------------------------------------------------------------GCACGGTGAC-------------------------------------------------------------------------------------------------------------------------------------------------------------------------------------------------------------------------------------------------------------------AACATGTTGG-------------------------------------------AGGAGTCCCCCAAGTATG--------------------------------------------------------------------------------------------TCGTGCTGCTATGA--TCGAT-TTGGTGC------------------------------GCGTTTACTGATAGTG-CTTTCTTTCTATAGCATGCCATGGTACAAGGGCTGGACTAA-----------------------------------------------GGAGACCAAGGC-CGGTGTTGTCAA--------------------------------------------------------------------------------------------------------GGGCAA---------------------------------------------------------------GA
>220192_NOR
ACG-AG--TTCT--------------TGA----------------AC-G-GGTTGTAGCTGGCT--CTTTCT--------------------------TAAGAGCA-TGTGCACGCC------T------------GGCTCAATT--------C----------CACTCCTTAACC-TCTGTGCACTT-------------------A-TTGTAGG-------TCGGTGGAGG-----------------------------------CTGATGCAAGTC----------------------AGTTTGAA---------------------------------------------------------GC--------------CTTCCTATG----------TTTT---A--TTACAA--AC--------GT-AT-------------CAGTTA-------T-AGAA------TG-T-C------------------TTAC-----TTT-----------GCTA-------T-AAT---GC-AAT---TATATACAACTTTCAGCAACGGATCTCTTGGCTCTCGCATCGATGAAGAACGCAGCGAA-ATGCGATAAGTAATGTGAATTGCAG-A-ATTCAGTG-----AATCATC-GAATCTTTGAACGCACCTTGCACCCCTTGG-TATTCCGAGG-GGTATGCCTGTTTGAGTGTCATGGT-ATTCTC-A----------ACCC-CCAA---ATTCTT---T-----ATT-GAGTCTTGGTGGGC---TTGGAC-TTGGA-GG-TT-----------GTGCTG--G----ATT---TTT-------------TCAATTCAGCTCCTC-TGAAATATATTAGTGT------G---AATCT-----------------T---------ACG---------------GATCG---------------------C-CTTCAGTGTGATAAT--------------------TGT-CTACGCTGT----------------------------------------------------------GGTTG--TG-A-------------AGTAT------------------------------------------------------------ATTTGTATTCATGC-T-TC----------T-AA----------------------TC----------------------------------------------------GTCTCTTACT----------------------------------------------TGAGAC-AA---------------------------------TTATAACT---TT-GACATCT--TGATTGT-CCGAGTTGTAGTCTAGAGAAGCATTTTCCGCGCTGGA-CCGTGTACAAG-TCTCTTGGAATAGAGCGTCATAGAGGGTGAGAATCCCGTCCATGACACGGAC-TACCAG-TGC-TTTGTGATGTGCTCTCAAAGAGTCGAGTTGTTTGGGAATGCAGCTCAAAATGGGTGGTAAATTCCATCTAAAGCTAAATATTGGCGAGAGACCGATAGCGAACAAGTACCGTGAGGGAAAGATG-AAAAGCACTTTGGAAAGAGAGTTAAACAGTACGTGAAATTGCTGAAAGGGAAACGATTGAAGTC-AGTCGCGTTATTCAGAACTCAGCCTT-AC------CTCGG----TA-TGGTGCATTTTCTGT---TTAAC-GGGCCAGCATCAGTTTCGAT----CGCCGGAAAAAGGTTAGAG-AAATGTGGCA--C--CTTC---GG--GT-GTG-TTATAGTCTCTA--ATTGTATAC-GGTGGTTGGGACTGAGG----AACTCAGTACACCT-TTA----TGGTCGGG-----------GTTC-GCCCACG--TTTGTAC-TTAGGATGCTGGCGTAATGGCTTTAAGCGACCCGTCTTGAAACACGGACCAAGGAGTCTAACATGCCTGCGAGTGTTTGGGT--GGTAAACCC-GAGCGCGTAATGAAAGTG-AA---AGTTGGG-ATCTCT-GTCGT------------GGAGAGCACCGACGCCCGGACCAGAAC-TTCT-GTGACGG----CCCTGCGGTAG-AGCATGTATGTTGGGACCCGAAAGATGGTGAACTATGCCTGAATAGGGTGAAGCCAGAGGAAACTCTGGTGGAGGCTCGTAGCGATTCTGACGTGC-AAATCGATCGTCAAATTT-GGGT-ATAGGGGTTGTCTCTCATGG-CGTGT-ATTTCCGTTGGCTCGATATCCGCACCGGTCATC-GAGTTCTTGGAGGAGTGGGGTCTCGAGTCTCTTGAGGAGAACGCACACTC-CGCGACTCCGT------GCACGAAAGTCTTCGTGAACGGTGTCTGGATGGGTGTTCACCGTGACCCGGCAAATCTGGTCAGGACGATCAAGAAGCTGCGTCGCAAGGACGACATCAGTCCCGAAGTGTCCGTCGTGCGGGAYATC-CGTGAGCGAGAGCTGCGCCTGTACACAGACGCAGGACGTGTCTGTCGCCCGCTCTTCATCGTTGAGAA------CCACCACCTCGCGATCAGGAAGAAGCACATCGAGAAGAT-------------------CG------------TCAAC-----GGAATCCCCGTCT--------------------------TTGACGAGTTCGGCCAGCCGGTCTATGAGATTGATT------------CCGATAACAAAGTCACCGACAAGC---AAAAGATC------ATTCCGTATGAGTTCACGGATCTCATCAAGGATGGTGTCGTCGAGATGCTGGATGCGGAGGAAG--AGGAGACGGTCATGATTTGTATGTCGCCGGAGGATCTGGAGAACTC--------------------GCGCTTGCAAGCTGCGGGTATAGATCCGC------------------------------------------------ATACGAAGGACC----------CGACGGAG---------------TTCGACCCTGCTGCGCGAATCAAGGCTCCGACTTCAG---------CACACACTTG-GACCCATTGTGAGATTCACCCGAGTATGA-TTTTGGGCGTTTGCGCTAGCATCATTCTGCTA-----------------------------TCCTCATCAT-CGCTGGT---------------------------------------------------------------GGTACTGGTGAATTCGAGGCTGGTATCTCCAAGGATGGTCAGACCCGTGAACACGCTCTCCTTGCATTCACCCTCGGTGTCAGGCAACTCATCGTCGCCGTCAACAAGATGGACACCACCA-------------------------------------------------------------------------------------------------------------------------------------------------------------------------------------------------------------------------------------------------------------------------------------------------------------------------------------------------------AGTGGAGCGAGGACCGTTTCAACGAAATCGTCAAGGAAACCTCCACCTTCATCAAGA-----------------------------------------------------------------------------------------------AGGTCGGTTACAACCCCAAGGCCGTCGCTTTCGTCCCCATCTCTGGCTG---------------------------------------------------------------------------------------------------------------------GCACGGTGAC-------------------------------------------------------------------------------------------------------------------------------------------------------------------------------------------------------------------------------------------------------------------AACATGTTGG-------------------------------------------AGGATTCAACCAAGTATG--------------------------------------------------------------------------------------------TCGTGCTGCTATGA--TCGGG-TCGGTGC------------------------------GCGTTTACTGATAGCG-CTTTCTTCCTATAGCATGCCATGGTACAAGGGCTGGACTAA-----------------------------------------------GGAGACCAAGGC-CGGTGTTGTCAA--------------------------------------------------------------------------------------------------------GGGTAA---------------------------------------------------------------GA
>284607_NOR
ACG-AG--TTCT--------------TGA----------------AC-G-GGTTGTAGCTGGCT--CTTTCT--------------------------TAAGAGCA-TGTGCACGCC------T------------GGCTCAATT--------C----------CACTCCTTAACC-TCTGTGCACTT-------------------A-TTGTAGG-------TCGGTGGAGG-----------------------------------CTGATGCAAGTC----------------------AGTTTGAA---------------------------------------------------------GC--------------CTTCCTATG----------TTTT---A--TTACAA--AC--------GT-AT-------------CAGTTA-------T-AGAA------TG-T-C------------------TTAC-----TTT-----------GCTA-------T-AAT---GC-AAT---TATATACAACTTTCAGCAACGGATCTCTTGGCTCTCGCATCGATGAAGAACGCAGCGAA-ATGCGATAAGTAATGTGAATTGCAG-A-ATTCAGTG-----AATCATC-GAATCTTTGAACGCACCTTGCACCCCTTGG-TATTCCGAGG-GGTATGCCTGTTTGAGTGTCATGGT-ATTCTC-A----------ACCC-CCAA---ATTCTT---T-----ATT-GAGTCTTGGTGGGC---TTGGAC-TTGGA-GG-TT-----------GTGCTG--G----ATT---TTT-------------TCAATTCAGCTCCTC-TGAAATATATTAGTGT------G---AATCT-----------------T---------ACG---------------GATCG---------------------C-CTTCAGTGTGATAAT--------------------TGT-CTACGCTGT----------------------------------------------------------GGTTG--TG-A-------------AGTAT------------------------------------------------------------ATTTGTATTCATGC-T-TC----------T-AA----------------------TC----------------------------------------------------GTCTCTTACT----------------------------------------------TGAGAC-AA---------------------------------TTATAACT---TT-GACATCT--TGATTGT-CCGAGTTGTAGTCTAGAGAAGCATTTTCCGCGCTGGA-CCGTGTACAAG-TCTCTTGGAATAGAGCGTCATAGAGGGTGAGAATCCCGTCCATGACACGGAC-TACCAG-TGC-TTTGTGATGTGCTCTCAAAGAGTCGAGTTGTTTGGGAATGCAGCTCAAAATGGGTGGTAAATTCCATCTAAAGCTAAATATTGGCGAGAGACCGATAGCGAACAAGTACCGTGAGGGAAAGATG-AAAAGCACTTTGGAAAGAGAGTTAAACAGTACGTGAAATTGCTGAAAGGGAAACGATTGAAGTC-AGTCGCGTTATTCAGAACTCAGCCTT-AC------CTCGG----TA-TGGTGCATTTTCTGT---TTAAC-GGGCCAGCATCAGTTTCGAT----CGCCGGAAAAAGGTTAGAG-AAATGTGGCA--C--CTTC---GG--GT-GTG-TTATAGTCTCTA--ATTGTATAC-GGTGGTTGGGACTGAGG----AACTCAGTACACCT-TTA----TGGTCGGG-----------GTTC-GCCCACG--TTTGTAC-TTAGGATGCTGGCGTAATGGCTTTAAGCGACCCGTCTTGAAACACGGACCAAGGAGTCTAACATGCCTGCGAGTGTTTGGGT--GGTAAACCC-GAGCGCGTAATGAAAGTG-AA---AGTTGGG-ATCTCT-GTCGT------------GGAGAGCACCGACGCCCGGACCAGAAC-TTCT-GTGACGG----CCCTGCGGTAG-AGCATGTATGTTGGGACCCGAAAGATGGTGAACTATGCCTGAATAGGGTGAAGCCAGAGGAAACTCTGGTGGAGGCTCGTAGCGATTCTGACGTGC-AAATCGATCGTCAAATTT-GGGT-ATAGGGGTTGTCTCTCATGG-CGTGT-ATTTCCGTTGGCTCGATATCCGCACCGGTCATC-GAGTTCTTGGAGGAGTGGGGTCTCGAGTCTCTTGAGGAGAACGCACACTC-CGCGACTCCGT------GCACGAAAGTCTTCGTGAACGGTGTCTGGATGGGTGTTCACCGTGACCCGGCAAATCTGGTCAGGACGATCAAGAAGCTGCGTCGCAAGGACGACATCAGTCCCGAAGTGTCCGTCGTGCGGGATATC-CGTGAGCGAGAGCTGCGCCTGTACACAGACGCAGGACGTGTCTGTCGCCCGCTCTTCATCGTTGAGAA------CCACCACCTCGCGATCAGGAAGAAGCACATCGAGAAGAT-------------------CG------------TCAAC-----GGAATCCCCGTCT--------------------------TTGACGAGTTCGGCCAGCCGGTCTATGAGATTGATT------------CCGATAACAAAGTCACCGACAAGC---AAAAGATC------ATTCCGTATGAGTTCACGGATCTCATCAAGGATGGTGTCGTCGAGATGCTGGATGCGGAGGAAG--AGGAGACGGTCATGATTTGTATGTCGCCGGAGGATCTGGAGAACTC--------------------GCGATTGCAAGCTGCGGGTATAGATCCGC------------------------------------------------ATACGAAGGACC----------CGACGGAG---------------TTCGACCCTGCTGCGCGAATCAAGGCTCCGACTTCAG---------CACACACTTG-GACCCATTGTGAGATTCACCCGAGTATGA-TTTTGGGCGTTTGCGCTAGCATCATTCTGCTA-----------------------------TCCTCATCAT-CGCTGGT---------------------------------------------------------------GGTACTGGTGAATTCGAGGCTGGTATCTCCAAGGATGGTCAGACCCGTGAACACGCTCTCCTTGCATTCACCCTCGGTGTCAGGCAACTCATCGTCGCCGTCAACAAGATGGACACCACCA-------------------------------------------------------------------------------------------------------------------------------------------------------------------------------------------------------------------------------------------------------------------------------------------------------------------------------------------------------AGTGGAGCGAGGACCGTTTCAACGAAATCGTCAAGGAAACCTCCACCTTCATCAAGA-----------------------------------------------------------------------------------------------AGGTCGGTTACAACCCCAAGGCCGTCGCTTTCGTCCCCATCTCTGGCTG---------------------------------------------------------------------------------------------------------------------GCACGGTGAC-------------------------------------------------------------------------------------------------------------------------------------------------------------------------------------------------------------------------------------------------------------------AACATGTTGG-------------------------------------------AGGATTCAACCAAGTATG--------------------------------------------------------------------------------------------TCGTGCTGCTATGA--TCGGG-TCGGTGC------------------------------GCGTTTACTGATAGCG-CTTTCTTCCTATAGCATGCCATGGTACAAGGGCTGGACTAA-----------------------------------------------GGAGACCAAGGC-CGGTGTTGTCAA--------------------------------------------------------------------------------------------------------GGGTAA---------------------------------------------------------------GA
>286284_NOR
ACG-AG--TTCT--------------TGA----------------AC-G-GGTTGTAGCTGGCT--CTTTCT--------------------------TAAGAGCA-TGTGCACGCC------T------------GGCTCAATT--------C----------CACTCCTTAACC-TCTGTGCACTT-------------------A-TTGTAGG-------TCGGTGGAGG-----------------------------------CTGATGCAAGTC----------------------AGTTTGAA---------------------------------------------------------GC--------------CTTCCTATG----------TTTT---A--TTACAA--AC--------GT-AT-------------CAGTTA-------T-AGAA------TG-T-C------------------TTAC-----TTT-----------GCTA-------T-AAT---GC-AAT---TATATACAACTTTCAGCAACGGATCTCTTGGCTCTCGCATCGATGAAGAACGCAGCGAA-ATGCGATAAGTAATGTGAATTGCAG-A-ATTCAGTG-----AATCATC-GAATCTTTGAACGCACCTTGCACCCCTTGG-TATTCCGAGG-GGTATGCCTGTTTGAGTGTCATGGT-ATTCTC-A----------ACCC-CCAA---ATTCTT---T-----ATT-GAGTCTTGGTGGGC---TTGGAC-TTGGA-GG-TT-----------GTGCTG--G----ATT---TTT-------------TCAATTCAGCTCCTC-TGAAATATATTAGTGT------G---AATCT-----------------T---------ACG---------------GATCG---------------------C-CTTCAGTGTGATAAT--------------------TGT-CTACGCTGT----------------------------------------------------------GGTTG--TG-A-------------AGTAT------------------------------------------------------------ATTTGTATTCATGC-T-TC----------T-AA----------------------TC----------------------------------------------------GTCTCTTACT----------------------------------------------TGAGAC-AA---------------------------------TTATAACT---TT-GACATCT--TGATTGT-CCGAGTTGTAGTCTAGAGAAGYATTTTCCGCGCTGGA-CCGTGTACAAG-TCTCTTGGAATAGAGCGTCATAGAGGGTGAGAATCCCGTCCATGACACGGAC-TACCAG-TGC-TTTGTGATGTGCTCTCAAAGAGTCGAGTTGTTTGGGAATGCAGCTCAAAATGGGTGGTAAATTCCATCTAAAGCTAAATATTGGCGAGAGACCGATAGCGAACAAGTACCGTGAGGGAAAGATG-AAAAGCACTTTGGAAAGAGAGTTAAACAGTACGTGAAATTGCTGAAAGGGAAACGATTGAAGTC-AGTCGCGTTATTCAGAACTCAGCCTT-AC------CTCGG----TA-TGGTGCATTTTCTGT---TTAAC-GGGCCAGCATCAGTTTYGAT----CGCCGGAAAAAGGTTAGAG-AAATGTGGCA--C--CTTC---GG--GT-GTG-TTATAGTCTCTA--ATTGTATAC-GGTGGTTGGGACTGAGG----AACTCAGTACACCT-TTA----TGGTCGGG-----------GTTC-GCCCACG--TTTGTAC-TTAGGATGCTGGCGTAATGGCTTTAAGCGACCCGTCTTGAAACACGGACCAAGGAGTCTAACATGCCTGCGAGTGTTTGGGT--GGTAAACCC-GAGCGCGTAATGAAAGTG-AA---AGTTGGG-ATCTCT-GTCGT------------GGAGAGCACCGACGCCCGGACCAGAAC-TTCT-GTGACGG----CCCTGCGGTAG-AGCATGTATGTTGGGACCCGAAAGATGGTGAACTATGCCTGAATAGGGTGAAGCCAGAGGAAACTCTGGTGGAGGCTCGTAGCGATTCTGACGTGC-AAATCGATCGTCAAATTT-GGGT-ATAGGGGTTGTCTCTCATGG-CGTGY-ATTTCCGTTGGCTCGATATCCGCACCGGTCATC-GAGTTCTTGGAGGAGTGGGGTCTCGAGTCTCTTGAGGAGAACGCACACTC-CGCGACTCCGT------GCACGAAAGTCTTCGTGAACGGTGTCTGGATGGGTGTTCACCGTGACCCGGCAAATCTGGTCAGGACGATCAAGAAGCTGCGTCGCAAGGACGACATCAGTCCCGAAGTGTCCGTCGTGCGGGACATC-CGTGAGCGAGAGCTGCGCCTGTACACAGACGCAGGACGTGTCTGTCGCCCGCTCTTCATCGTTGAGAA------CCACCACCTCGCGATCAGGAAGAAGCACATCGAGAAGAT-------------------CG------------TCAAC-----GGAATCCCCGTCT--------------------------TTGACGAGTTCGGCCAGCCGGTSTATGAGATTGATT------------CCGATAACAAAGTCACCGACAAGC---AAAAGATC------ATTCCGTATGAGTTCACGGATCTCATCAAGGATGGTGTCGTCGAGATGCTGGAYGCGGAGGAAG--AGGAGACGGTCATGATTTGTATGTCGCCGGAGGATCTGGAGAACTC--------------------GCGYTTGCAAGCTGCGGGTATAGATCCGC------------------------------------------------ATACGAAGGACC----------CGACGGAG---------------TTCGACCCTGCTGCGCGAATCAAGGCTCCGACTTCAG---------CACACACTTG-GACCCATTGTGAGATTCACCCGAGTATGA-TTTTGGGCGTTTGCGCTAGCATCATTCTGCTA-----------------------------TCCTCATCAT-CGCTGGT---------------------------------------------------------------GGTACTGGTGAATTCGAGGCTGGTATCTCCAAGGATGGTCAGACCCGTGAACACGCTCTCCTTGCATTCACCCTCGGTGTCAGGCAACTCATCGTCGCCGTCAACAAGATGGACACCACCA-------------------------------------------------------------------------------------------------------------------------------------------------------------------------------------------------------------------------------------------------------------------------------------------------------------------------------------------------------AGTGGAGCGAGGACCGTTTCAACGAAATCGTCAAGGAAACCTCCACCTTCATCAAGA-----------------------------------------------------------------------------------------------AGGTCGGTTACAACCCCAAGGCCGTCGCTTTCGTCCCCATCTCTGGCTG---------------------------------------------------------------------------------------------------------------------GCACGGTGAC-------------------------------------------------------------------------------------------------------------------------------------------------------------------------------------------------------------------------------------------------------------------AACATGTTGG-------------------------------------------AGGATTCAACCAAGTATG--------------------------------------------------------------------------------------------TCGTGCTGCTATGA--TCGGG-TCGGTGC------------------------------GCGTTTACTGATAGCG-CTTTCTTCCTATAGCATGCCATGGTACAAGGGCTGGACTAA-----------------------------------------------GGAGACCAAGGC-CGGTGTTGTCAA--------------------------------------------------------------------------------------------------------GGGTAA---------------------------------------------------------------GA
>65268_NOR
ACG-AG--TTCT--------------TGA----------------AC-G-GGTTGTAGCTGGCT--CTTTCT--------------------------TAAGAGCA-TGTGCACGCC------T------------GGCTCAATT--------C----------CACTCCTTAACC-TCTGTGCACTT-------------------A-TTGTAGG-------TCGGTGGAGG-----------------------------------CTGATGCAAGTC----------------------AGTTTGAA---------------------------------------------------------GC--------------CTTCCTATG----------TTTT---A--TTACAA--AC--------GT-AT-------------CAGTTA-------T-AGAA------TG-T-C------------------TTAC-----TTT-----------GCTA-------T-AAT---GC-AAT---TATATACAACTTTCAGCAACGGATCTCTTGGCTCTCGCATCGATGAAGAACGCAGCGAA-ATGCGATAAGTAATGTGAATTGCAG-A-ATTCAGTG-----AATCATC-GAATCTTTGAACGCACCTTGCACCCCTTGG-TATTCCGAGG-GGTATGCCTGTTTGAGTGTCATGGT-ATTCTC-A----------ACCC-CCAA---ATTCTT---T-----ATT-GAGTCTTGGTGGGC---TTGGAC-TTGGA-GG-TT-----------GTGCTG--G----ATT---TTT-------------TCAATTCAGCTCCTC-TGAAATATATTAGTGT------G---AATCT-----------------T---------ACG---------------GATCG---------------------C-CTTCAGTGTGATAAT--------------------TGT-CTACGCTGT----------------------------------------------------------GGTTG--TG-A-------------AGTAT------------------------------------------------------------ATTTGTATTCATGC-T-TC----------T-AA----------------------TC----------------------------------------------------GTCTCTTACT----------------------------------------------TGAGAC-AA---------------------------------TTATAACT---TT-GACATCT--TGATTGT-CCGAGTTGTAGTCTAGAGAAGCATTTTCCGCGCTGGA-CCGTGTACAAG-TCTCTTGGAATAGAGCGTCATAGAGGGTGAGAATCCCGTCCATGACACGGAC-TACCAG-TGC-TTTGTGATGTGCTCTCAAAGAGTCGAGTTGTTTGGGAATGCAGCTCAAAATGGGTGGTAAATTCCATCTAAAGCTAAATATTGGCGAGAGACCGATAGCGAACAAGTACCGTGAGGGAAAGATG-AAAAGCACTTTGGAAAGAGAGTTAAACAGTACGTGAAATTGCTGAAAGGGAAACGATTGAAGTC-AGTCGCGTTATTCAGAACTCAGCCTT-AC------CTCGG----TA-TGGTGCATTTTCTGT---TTAAC-GGGCCAGCATCAGTTTCGAT----CGCCGGAAAAAGGTTAGAG-AAATGTGGCA--C--CTTC---GG--GT-GTG-TTATAGTCTCTA--ATTGTATAC-GGTGGTTGGGACTGAGG----AACTCAGTACACCT-TTA----TGGTCGGG-----------GTTC-GCCCACG--TTTGTAC-TTAGGATGCTGGCGTAATGGCTTTAAGCGACCCGTCTTGAAACACGGACCAAGGAGTCTAACATGCCTGCGAGTGTTTGGGT--GGTAAACCC-GAGCGCGTAATGAAAGTG-AA---AGTTGGG-ATCTCT-GTCGT------------GGAGAGCACCGACGCCCGGACCAGAAC-TTCT-GTGACGG----CCCTGCGGTAG-AGCATGTATGTTGGGACCCGAAAGATGGTGAACTATGCCTGAATAGGGTGAAGCCAGAGGAAACTCTGGTGGAGGCTCGTAGCGATTCTGACGTGC-AAATCGATCGTCAAATTT-GGGT-ATAGGGGTTGTCTCTCATGG-CGTGT-ATTTCCGTTGGCTCGATATCCGCACCGGTCATC-GAGTTCTTGGAGGAGTGGGGTCTCGAGTCTCTTGAGGAGAACGCACACTC-CGCGACTCCGT------GCACGAAAGTCTTCGTGAACGGTGTCTGGATGGGTGTTCACCGTGACCCGGCAAATCTGGTCAGGACGATCAAGAAGCTGCGTCGCAAGGACGACATCAGTCCCGAAGTGTCCGTCGTGCGGGACATC-CGTGAGCGAGAGCTGCGCCTGTACACAGACGCAGGACGTGTCTGTCGCCCGCTCTTCATCGTTGAGAA------CCACCACCTCGCGATCAGGAAGAAGCACATCGAGAAGAT-------------------CG------------TCAAC-----GGAATCCCCGTCT--------------------------TTGACGAGTTCGGCCAGCCGGTGTATGAGATTGATT------------CCGATAACAAAGTCACCGACAAGC---AAAAGATC------ATTCCGTATGAGTTCACGGATCTCATCAAGGATGGTGTCGTCGAGATGCTGGATGCGGAGGAAG--AGGAGACGGTCATGATTTGTATGTCGCCGGAGGATYTGGAGAACTC--------------------GCGCTTGCAAGCTGCGGGTATAGATCCGC------------------------------------------------ATACGAAGGACC----------CGACGGAG---------------TTCGACCCTGCTGCGCGAATCAAGGCTCCGACTTCAG---------CACACACTTG-GACCCATTGTGAGATTCACCCGAGTATGA-TTTTGGGYGTTTGCGCTAGCATCATTCTGCTA-----------------------------TCCTCATCAT-CGCTGGT---------------------------------------------------------------GGTACTGGTGAATTCGAGGCTGGTATCTCCAAGGATGGTCAGACCCGTGAACACGCTCTCCTTGCATTCACCCTCGGTGTCAGGCAACTCATCGTCGCCGTCAACAAGATGGACACCACCA-------------------------------------------------------------------------------------------------------------------------------------------------------------------------------------------------------------------------------------------------------------------------------------------------------------------------------------------------------AGTGGAGCGAGGACCGTTTCAACGAAATCGTCAAGGAAACCTCCACCTTCATCAAGA-----------------------------------------------------------------------------------------------AGGTCGGTTACAACCCCAAGGCCGTCGCTTTCGTCCCCATCTCTGGCTG---------------------------------------------------------------------------------------------------------------------GCACGGTGAC-------------------------------------------------------------------------------------------------------------------------------------------------------------------------------------------------------------------------------------------------------------------AACATGTTGG-------------------------------------------AGGATTCAACCAAGTATG--------------------------------------------------------------------------------------------TCGTGCTGCTATGA--TCGGG-TCGGTGC------------------------------GCGTTTACTGATAGCG-CTTTCTTCCTATAGCATGCCATGGTACAAGGGCTGGACTAA-----------------------------------------------GGAGACCAAGGC-CGGTGTTGTCAA--------------------------------------------------------------------------------------------------------GGGTAA---------------------------------------------------------------GA
>BRNM_709971_SVK
ACG-AG--TTCT--------------TGA----------------AC-G-GGTTGTAGCTGGCT--CTTTCT--------------------------TAAGAGCA-TGTGCACGCC------T------------GGCTCAATT--------C----------CACTCCTTAACC-TCTGTGCACTT-------------------A-TTGTAGG-------TCGGTGGAGG-----------------------------------CTGATGCAAGTC----------------------AGTTTGAA---------------------------------------------------------GC--------------CTTCCTATG----------TTTT---A--TTACAA--AC--------GT-AT-------------CAGTTA-------T-AGAA------TG-T-C------------------TTAC-----TTT-----------GCTA-------T-AAT---GC-AAT---TATATACAACTTTCAGCAACGGATCTCTTGGCTCTCGCATCGATGAAGAACGCAGCGAA-ATGCGATAAGTAATGTGAATTGCAG-A-ATTCAGTG-----AATCATC-GAATCTTTGAACGCACCTTGCACCCCTTGG-TATTCCGAGG-GGTATGCCTGTTTGAGTGTCATGGT-ATTCTC-A----------ACCC-CCAA---ATTCTT---T-----ATT-GAGTCTTGGTGGGC---TTGGAC-TTGGA-GG-TT-----------GTGCTG--G----ATT---TTT-------------TCAATTCAGCTCCTC-TGAAATATATTAGTGT------G---AATCT-----------------T---------ACG---------------GATCG---------------------C-CTTCAGTGTGATAAT--------------------TGT-CTACGCTGT----------------------------------------------------------GGTTG--TG-A-------------AGTAT------------------------------------------------------------ATTTGTATTCATGC-T-TC----------T-AA----------------------TC----------------------------------------------------GTCTCTTACT----------------------------------------------TGAGAC-AA---------------------------------TTATAACT---TT-GACATCT--TGATTGT-CCGAGTTGTAGTCTAGAGAAGCATTTTCCGCGCTGGA-CCGTGTACAAG-TCTCTTGGAATAGAGCGTCATAGAGGGTGAGAATCCCGTCCATGACACGGAC-TACCAG-TGC-TTTGTGATGTGCTCTCAAAGAGTCGAGTTGTTTGGGAATGCAGCTCAAAATGGGTGGTAAATTCCATCTAAAGCTAAATATTGGCGAGAGACCGATAGCGAACAAGTACCGTGAGGGAAAGATG-AAAAGCACTTTGGAAAGAGAGTTAAACAGTACGTGAAATTGCTGAAAGGGAAACGATTGAAGTC-AGTCGCGTTATTCAGAACTCAGCCTT-AC------CTCGG----TA-TGGTGCATTTTCTGT---TTAAC-GGGCCAGCATCAGTTTCGAT----CGCCGGAAAAAGGTTAGAG-AAATGTGGCA--C--CTTC---GG--GT-GTG-TTATAGTCTCTA--ATTGTATAC-GGTGGTTGGGACTGAGG----AACTCAGTACACCT-TTA----TGGTCGGG-----------GTTC-GCCCACG--TTTGTAC-TTAGGATGCTGGCGTAATGGCTTTAAGCGACCCGTCTTGAAACACGGACCAAGGAGTCTAACATGCCTGCGAGTGTTTGGGT--GGTAAACCC-GAGCGCGTAATGAAAGTG-AA---AGTTGGG-ATCTCT-GTCGT------------GGAGAGCACCGACGCCCGGACCAGAAC-TTCT-GTGACGG----CCCTGCGGTAG-AGCATGTATGTTGGGACCCGAAAGATGGTGAACTATGCCTGAATAGGGTGAAGCCAGAGGAAACTCTGGTGGAGGCTCGTAGCGATTCTGACGTGC-AAATCGATCGTCAAATTT-GGGT-ATAGGGGTTGTCTCTCATGG-CGTGT-ATTTCCGTTGGCTCGATATCCGCACCGGTCATC-GAGTTCTTGGAGGAGTGGGGTCTCGAGTCTCTTGAGGAGAACGCACACTC-CGCGACTCCGT------GCACGAAAGTCTTCGTGAACGGTGTCTGGATGGGTGTTCACCGTGACCCGGCAAATCTGGTCAGGACGATCAAGAAGCTGCGTCGCAAGGACGACATCAGTCCCGAAGTGTCCGTCGTGCGGGACATC-CGTGAGCGAGAGCTGCGCCTGTACACAGACGCAGGACGTGTCTGTCGCCCGCTCTTCATCGTTGAGAA------CCACCACCTCGCGATCAGGAAGAAGCACATCGAGAAGAT-------------------CG------------TCAAC-----GGAATCCCCGTCT--------------------------TTGACGAGTTCGGCCAGCCGGTCTATGAGATTGATT------------CCGATAACAAAGTCACCGACAAGC---AAAAGATC------ATTCCGTATGAGTTCACGGATCTCATCAAGGATGGTGTCGTCGAGATGCTGGATGCGGAGGAAG--AGGAGACGGTCATGATTTGTATGTCGCCGGAGGATCTGGAGAACTC--------------------GCGCTTGCAAGCTGCGGGTATAGATCCGC------------------------------------------------ATACGAAGGACC----------CGACGGAG---------------TTCGACCCTGCTGCGCGAATCAAGGCTCCGACTTCAG---------CACACACTTG-GACCCATTGTGAGATTCACCCGAGTATGA-TTTTGGGCGTTTGCGCTAGCATCATTCTGCTA-----------------------------TCCTCATCAT-CGCTGGT---------------------------------------------------------------GGTACTGGTGAATTCGAGGCTGGTATCTCCAAGGATGGTCAGACCCGTGAACACGCTCTCCTTGCCTTCACCCTCGGTGTCAGGCAACTCATCGTCGCCGTCAACAAGATGGACACCACCA-------------------------------------------------------------------------------------------------------------------------------------------------------------------------------------------------------------------------------------------------------------------------------------------------------------------------------------------------------AGTGGAGCGAGGACCGTTTCAACGAAATCATCAAGGAAACCTCCACCTTCATCAAGA-----------------------------------------------------------------------------------------------AGGTCGGCTACAACCCCAAGGCCGTCGCTTTCGTCCCCATCTCTGGCTG---------------------------------------------------------------------------------------------------------------------GCACGGTGAC-------------------------------------------------------------------------------------------------------------------------------------------------------------------------------------------------------------------------------------------------------------------AACATGTTGG-------------------------------------------AGGAGTCCCCCAAGTATG--------------------------------------------------------------------------------------------TCGTGCTGCTATGA--TCGAT-TCGGTGC------------------------------GCGTTTACTGATAGCG-CTTTCTTCCTATAGCATGCCATGGTACAAGGGCTGGACTAA-----------------------------------------------GGAGACCAAGGC-CGGTGTTGTCAA--------------------------------------------------------------------------------------------------------GGGTAA---------------------------------------------------------------GA
>D24_80180_GBR
ACG-AG--TTCT--------------TGA----------------AC-G-GGTTGTAGCTGGCT--CTTTCT--------------------------TAAGAGCA-TGTGCACGCC------T------------GGCTCAATT--------C----------CACTCCTTAACC-TCTGTGCACTT-------------------A-TTGTAGG-------TCGGTGGAGG-----------------------------------CTGATGCAAGTC----------------------AGTTTGAA---------------------------------------------------------GC--------------CTTCCTATG----------TTTT---A--TTACAA--AC--------GT-AT-------------CAGTTA-------T-AGAA------TG-T-C------------------TTAC-----TTT-----------GCTA-------T-AAT---GC-AAT---TATATACAACTTTCAGCAACGGATCTCTTGGCTCTCGCATCGATGAAGAACGCAGCGAA-ATGCGATAAGTAATGTGAATTGCAG-A-ATTCAGTG-----AATCATC-GAATCTTTGAACGCACCTTGCACCCCTTGG-TATTCCGAGG-GGTATGCCTGTTTGAGTGTCATGGT-ATTCTC-A----------ACCC-CCAA---ATTCTT---T-----ATT-GAGTCTTGGTGGGC---TTGGAC-TTGGA-GG-TT-----------GTGCTG--G----ATT---TTT-------------TCAATTCAGCTCCTC-TGAAATATATTAGTGT------G---AATCT-----------------T---------ACG---------------GATCG---------------------C-CTTCAGTGTGATAAT--------------------TGT-CTACGCTGT----------------------------------------------------------GGTTG--TG-A-------------AGTAT------------------------------------------------------------ATTTGTATTCATGC-T-TC----------T-AA----------------------TC----------------------------------------------------GTCTCTTACT----------------------------------------------TGAGAC-AA---------------------------------TTATAACT---TT-GACATCT--TGATTGT-CCGAGTTGTAGTCTAGAGAAGCATTTTCCGCGCTGGA-CCGTGTACAAG-TCTCTTGGAATAGAGCGTCATAGAGGGTGAGAATCCCGTCCATGACACGGAC-TACCAG-TGC-TTTGTGATGTGCTCTCAAAGAGTCGAGTTGTTTGGGAATGCAGCTCAAAATGGGTGGTAAATTCCATCTAAAGCTAAATATTGGCGAGAGACCGATAGCGAACAAGTACCGTGAGGGAAAGATG-AAAAGCACTTTGGAAAGAGAGTTAAACAGTACGTGAAATTGCTGAAAGGGAAACGATTGAAGTC-AGTCGCGTTATTCAGAACTCAGCCTT-AC------CTCGG----TA-TGGTGCATTTTCTGT---TTAAC-GGGCCAGCATCAGTTTCGAT----CGCCGGAAAAAGGTTAGAG-AAATGTGGCA--C--CTTC---GG--GT-GTG-TTATAGTCTCTA--ATTGTATAC-GGTGGTTGGGACTGAGG----AACTCAGTACACCT-TTA----TGGTCGGG-----------GTTC-GCCCACG--TTTGTAC-TTAGGATGCTGGCGTAATGGCTTTAAGCGACCCGTCTTGAAACACGGACCAAGGAGTCTAACATGCCTGCGAGTGTTTGGGT--GGTAAACCC-GAGCGCGTAATGAAAGTG-AA---AGTTGGG-ATCTCT-GTCGT------------GGAGAGCACCGACGCCCGGACCAGAAC-TTCT-GTGACGG----CCCTGCGGTAG-AGCATGTATGTTGGGACCCGAAAGATGGTGAACTATGCCTGAATAGGGTGAAGCCAGAGGAAACTCTGGTGGAGGCTCGTAGCGATTCTGACGTGC-AAATCGATCGTCAAATTT-GGGT-ATAGGGGTTGTCTCTCATGG-CGTGT-ATTTCCGTTGGCTCGATATCCGCACCGGTCATC-GAGTTCTTGGAGGAGTGGGGTCTCGAGTCTCTTGAGGAGAACGCACACTC-CGCGACTCCGT------GCACGAAAGTCTTCGTGAACGGTGTCTGGATGGGTGTTCATCGTGACCCGGCAAATCTGGTCAGGACGATCAAGAAGCTGCGTCGCAAGGACGACATCAGTCCCGAAGTGTCCGTCGTGCGGGACATC-CGTGAGCGAGAGCTGCGCCTGTACACAGACGCAGGACGTGTCTGTCGCCCGCTCTTCATCGTTGAGAA------CCACCACCTCGCGATCAGGAAGAAGCACATCGAGAAGAT-------------------CG------------TCAAC-----GGAATCCCCGTCT--------------------------TTGACGAGTTCGGCCAGCCGGTGTATGAGATTGATT------------CCGATAACAAAGTCACCGACAAGC---AAAAGATC------ATTCCGTATGAGTTCACGGATCTCATCAAGGATGGTGTCGTCGAGATGCTGGATGCGGAGGAAG--AGGAGACGGTCATGATTTGTATGTCGCCGGAGGATCTGGAGAACTC--------------------GCGCTTGCAAGCTGCGGGTATAGATCCGC------------------------------------------------ATACGAAGGACC----------CGACGGAG---------------TTCGACCCTGCTGCGCGAATCAAGGCTCCGACTTCAG---------CACACACTTG-GACCCATTGTGAGATTCACCCGAGTATGA-TTTTGGGCGTTTGCGCTAGCATCATTCTGCTA-----------------------------TCCTCATCAT-CGCTGGT---------------------------------------------------------------GGTACTGGTGAATTCGAGGCTGGTATCTCCAAGGATGGTCAGACCCGTGAACACGCTCTCCTTGCCTTCACCCTCGGTGTCAGGCAACTCATCGTCGCCGTCAACAAGATGGACACCACCA-------------------------------------------------------------------------------------------------------------------------------------------------------------------------------------------------------------------------------------------------------------------------------------------------------------------------------------------------------AGTGGAGCGAGGACCGTTTCAACGAAATCATCAAGGAAACCTCCACCTTCATCAAGA-----------------------------------------------------------------------------------------------AGGTCGGCTACAACCCCAAGGCCGTCGCTTTCGTCCCCATCTCTGGCTG---------------------------------------------------------------------------------------------------------------------GCACGGTGAC-------------------------------------------------------------------------------------------------------------------------------------------------------------------------------------------------------------------------------------------------------------------AACATGTTGG-------------------------------------------AGGAGTCCCCCAAGTATG--------------------------------------------------------------------------------------------TCGTGCTGCTATGA--TCGAT-TCGGTGC------------------------------GCGTTTACTGATAGCG-CTTTCTTCCTATAGCATGCCATGGTACAAGGGCTGGACTAA-----------------------------------------------GGAGACCAAGGC-CGGTGTTGTCAA--------------------------------------------------------------------------------------------------------GGGTAA---------------------------------------------------------------GA
>D25_16804_RUS
ACG-AG--TTCT--------------TGA----------------AC-G-GGTTGTAGCTGGCT--CTTTCT--------------------------TAAGAGCA-TGTGCACGCC------T------------GGCTCAATT--------C----------CACTCCTTAACC-TCTGTGCACTT-------------------A-TTGTAGG-------TCGGTGGAGG-----------------------------------CTGATGCAAGTC----------------------AGTTTGAA---------------------------------------------------------GC--------------CTTCCTATG----------TTTT---A--TTACAA--AC--------GT-AT-------------CAGTTA-------T-AGAA------TG-T-C------------------TTAC-----TTT-----------GCTA-------T-AAT---GC-AAT---TATATACAACTTTCAGCAACGGATCTCTTGGCTCTCGCATCGATGAAGAACGCAGCGAA-ATGCGATAAGTAATGTGAATTGCAG-A-ATTCAGTG-----AATCATC-GAATCTTTGAACGCACCTTGCACCCCTTGG-TATTCCGAGG-GGTATGCCTGTTTGAGTGTCATGGT-ATTCTC-A----------ACCC-CCAA---ATTCTT---T-----ATT-GAGTCTTGGTGGGC---TTGGAC-TTGGA-GG-TT-----------GTGCTG--G----ATT---TTT-------------TCAATTCAGCTCCTC-TGAAATATATTAGTGT------G---AATCT-----------------T---------ACG---------------GATCG---------------------C-CTTCAGTGTGATAAT--------------------TGT-CTACGCTGT----------------------------------------------------------GGTTG--TG-A-------------AGTAT------------------------------------------------------------ATTTGTATTCATGC-T-TC----------T-AA----------------------TC----------------------------------------------------GTCTCTTACT----------------------------------------------TGAGAC-AA---------------------------------TTATAACT---TT-GACATCT--TGATTGT-CCGAGTTGTAGTCTAGAGAAGCATTTTCCGCGCTGGA-CCGTGTACAAG-TCTCTTGGAATAGAGCGTCATAGAGGGTGAGAATCCCGTCCATGACACGGAC-TACCAG-TGC-TTTGTGATGTGCTCTCAAAGAGTCGAGTTGTTTGGGAATGCAGCTCAAAATGGGTGGTAAATTCCATCTAAAGCTAAATATTGGCGAGAGACCGATAGCGAACAAGTACCGTGAGGGAAAGATG-AAAAGCACTTTGGAAAGAGAGTTAAACAGTACGTGAAATTGCTGAAAGGGAAACGATTGAAGTC-AGTCGCGTTATTCAGAACTCAGCCTT-AC------CTCGG----TA-TGGTGCATTTTCTGT---TTAAC-GGGCCAGCATCAGTTTTGAT----CGCCGGAAAAAGGTTAGAG-AAATGTGGCA--C--CTTC---GG--GT-GTG-TTATAGTCTCTA--ATTGTATAC-GGTGGTTGGAACTGAGG----AACTCAGTACACCT-TTA----TGGTCGGG-----------GTTC-GCCCACG--TTTGTAC-TTAGGATGCTGGCGTAATGGCTTTAAGCGACCCGTCTTGAAACACGGACCAAGGAGTCTAACATGCCTGCGAGTGTTTGGGT--GGTAAACCC-GAGCGCGTAATGAAAGTG-AA---AGTTGGG-ATCTCT-GTCGT------------GGAGAGCACCGACGCCCGGACCAGAAC-TTCT-GTGACGG----CCCTGCGGTAG-AGCATGTATGTTGGGACCCGAAAGATGGTGAACTATGCCTGAATAGGGTGAAGCCAGAGGAAACTCTGGTGGAGGCTCGTAGCGATTCTGACGTGC-AAATCGATCGTCAAATTT-GGGT-ATAGGGGTTGTCTCTCAGGG-CGTGT-ATTTCCGTTGGCTCGATATCCGCACCGGTCATC-GAGTTCTTGGAGGAGTGGGGTCTCGAGTCTCTTGAGGAGAACGCACACTC-CGCGACTCCGT------GCACGAAAGTCTTCGTGAACGGTGTCTGGATGGGTGTTCACCGTGACCCGGCAAATCTGGTCAGGACGATCAAGAAGCTGCGTCGCAAGGACAACATCAGTCCCGAAGTGTCCGTCGTGCGGGACATC-CGTGAGCGAGAGCTGCGCCTGTACACAGATGCAGGACGTGTCTGTCGCCCGCTCTTCATCGTTGAGAA------CCACCACCTCGCGATCAGGAAGAAGCACATCGAGAAGAT-------------------CG------------TCAAC-----GGAATCCCCGTCT--------------------------TTGACGAATTCGGCCAGCCGGTCTATGAGATTGATT------------CCGATAACAAGGTCACCGACAAGC---AAAAGATC------ATTCCGTATGAGTTCACGGATCTCATCAAGGATGGTGTCGTCGAGATGCTGGATGCGGAGGAAG--AGGAGACGGTCATGATTTGTATGTCGCCGGAGGATCTGGAGAACTC--------------------GCGCTTGCAAGCTGCGGGTATAGATCCGC------------------------------------------------ATACGAAGGACC----------CGACGGAG---------------TTCGACCCTGCTGCGCGAATCAAGGCTCCAACTTCAG---------CACACACTTG-GACCCATTGTGAGATTCACCCGAATATGA-TTTTGGGCGTTTGCGCTAGCATCATTCTGCTA-----------------------------TCCTCATCAT-CGCTGGT---------------------------------------------------------------GGTACTGGTGAATTCGAGGCTGGTATCTCCAAGGATGGTCAGACCCGTGAACACGCTCTCCTTGCATTCACCCTCGGTGTCAGGCAACTCATCGTCGCCGTCAACAAGATGGACACCACCA-------------------------------------------------------------------------------------------------------------------------------------------------------------------------------------------------------------------------------------------------------------------------------------------------------------------------------------------------------AGTGGAGCGAGGACCGTTTCAACGAAATCGTCAAGGAAACCTCCACCTTCATCAAGA-----------------------------------------------------------------------------------------------AGGTCGGTTACAACCCCAAGGCCGTCGCTTTCGTCCCCATCTCTGGCTG---------------------------------------------------------------------------------------------------------------------GCACGGTGAC-------------------------------------------------------------------------------------------------------------------------------------------------------------------------------------------------------------------------------------------------------------------AACATGTTGG-------------------------------------------AGGATTCAACCAAGTATG--------------------------------------------------------------------------------------------TCGTGCTGCTATGA--TCGGG-TCGGTGC------------------------------GCGTTTACTGATAGCG-CTTTCTTCCTATAGCATGCCATGGTACAAGGGCTGGACTAA-----------------------------------------------GGAGACCAAGGC-CGGTGTTGTCAA--------------------------------------------------------------------------------------------------------GGGTAA---------------------------------------------------------------GA
>291654_NOR
ACG-AG--TTCT--------------TGA----------------AC-G-GGTTGTAGCTGGCT--CTTTCT--------------------------TAAGAGCA-TGTGCACGCC------T------------GGCTCAATT--------C----------CACTCCTTAACC-TCTGTGCACTT-------------------A-TTGTAGG-------TCGGTGGAGG-----------------------------------CTGATGCAAGTC----------------------AGTTTGAA---------------------------------------------------------GC--------------CTTCCTATG----------TTTT---A--TTACAA--AC--------GT-AT-------------CAGTTA-------T-AGAA------TG-T-C------------------TTAC-----TTT-----------GCTA-------T-AAT---GC-AAT---TATATACAACTTTCAGCAACGGATCTCTTGGCTCTCGCATCGATGAAGAACGCAGCGAA-ATGCGATAAGTAATGTGAATTGCAG-A-ATTCAGTG-----AATCATC-GAATCTTTGAACGCACCTTGCACCCCTTGG-TATTCCGAGG-GGTATGCCTGTTTGAGTGTCATGGT-ATTCTC-A----------ACCC-CCAA---ATTCTT---T-----ATT-GAGTCTTGGTGGGC---TTGGAC-TTGGA-GG-TT-----------GTGCTG--G----ATT---TTT-------------TCAATTCAGCTCCTC-TGAAATATATTAGTGT------G---AATCT-----------------T---------ACG---------------GATCG---------------------C-CTTCAGTGTGATAAT--------------------TGT-CTACGCTGT----------------------------------------------------------GGTTG--TG-A-------------AGTAT------------------------------------------------------------ATTTGTATTCATGC-T-TC----------T-AA----------------------TC----------------------------------------------------GTCTCTTACT----------------------------------------------TGAGAC-AA---------------------------------TTATAACT---TT-GACATCT--TGATTGT-CCGAGTTGTAGTCTAGAGAAGCATTTTCCGCGCTGGA-YCGTGTACAAG-TCTCTTGGAATAGAGCGTCATAGAGGGTGAGAATCCCGTCCATGACACGGAC-TACCAG-TGC-TTTGTGATGTGCTCTCAAAGAGTCGAGTTGTTTGGGAATGCAGCTCAAAATGGGTGGTAAATTCCATCTAAAGCTAAATATTGGCGAGAGACCGATAGCGAACAAGTACCGTGAGGGAAAGATG-AAAAGCACTTTGGAAAGAGAGTTAAACAGTACGTGAAATTGCTGAAAGGGAAACGATTGAAGTC-AGTCGCGTTATTCAGAACTCAGCCTT-AC------CTCGG----TA-TGGTGCATTTTCTGT---TTAAC-GGGCCAGCATCAGTTTCGAT----CGCCGGAAAAAGGTTAGAG-AAATGTGGCA--C--CTTC---GG--GT-GTG-TTATAGTCTCTA--ATTGTATAC-GGTGGTTGGGACTGAGG----AACTCAGTACACCT-TTA----TGGTCGGG-----------GTTC-GCCCACG--TTTGTAC-TTAGGATGCTGGCGTAATGGCTTTAAGCGACCCGTCTTGAAACACGGACCAAGGAGTCTAACATGCCTGCGAGTGTTTGGGT--GGTAAACCC-GAGCGCGTAATGAAAGTG-AA---AGTTGGG-ATCTCT-GTCGT------------GGAGAGCACCGACGCCCGGACCAGAAC-TTCT-GTGACGG----CCCTGCGGTAG-AGCATGTATGTTGGGACCCGAAAGATGGTGAACTATGCCTGAATAGGGTGAAGCCAGAGGAAACTCTGGTGGAGGCTCGTAGCGATTCTGACGTGC-AAATCGATCGTCAAATTT-GGGT-ATAGGGGTTGTCTCTCATGG-CGTGT-ATTTCCGTTGGCTCGATATCCGCACCGGTCATC-GAGTTCTTGGAGGAGTGGGGTCTCGAGTCTCTTGAGGAGAACGCACACTC-CGCGACTCCGT------GCACGAAAGTCTTCGTGAACGGTGTCTGGATGGGTGTTCACCGTGACCCGGCAAATCTGGTCAGGACGATCAAGAAGCTGCGTCGCAAGGACGACATCAGTCCCGAAGTGTCCGTCGTGCGGGAYATC-CGTGAGCGAGAGCTGCGCCTGTACACAGACGCAGGACGTGTCTGTCGCCCGCTCTTCATCGTYGAGAA------CCACCACCTCGCGATCAGGAAGAAGCACATCGAGAAGAT-------------------CG------------TCAAC-----GGAATCCCCGTCT--------------------------TTGACGAGTTCGGCCAGCCGGTCTATGAGATTGATT------------CCGATAACAAAGTCACCGACAAGC---AAAAGATC------ATTCCGTATGAGTTCACGGATCTCATCAAGGATGGTGTCGTCGAGATGCTGGATGCGGAGGAAG--AGGAGACGGTCATGATTTGTATGTCGCCGGAGGATCTGGAGAACTC--------------------GCGCTTGCAAGCTGCGGGTATAGATCCGC------------------------------------------------ATACGAAGGACC----------CGACGGAG---------------TTCGACCCTGCTGCGCGAATCAAGGCTCCGACTTCAG---------CACACACTTG-GACCCATTGTGAGATTCACCCGAGTATGA-TTTTGGGCGTTTGCGCTAGCATCATTCTGCTA-----------------------------TCCTCATCAT-CGCTGGT---------------------------------------------------------------GGTACTGGTGAATTCGAGGCTGGTATCTCCAAGGATGGTCAGACCCGTGAACACGCTCTCCTTGCATTCACCCTCGGTGTCAGGCAACTCATCGTCGCCGTCAACAAGATGGACACCACCA-------------------------------------------------------------------------------------------------------------------------------------------------------------------------------------------------------------------------------------------------------------------------------------------------------------------------------------------------------AGTGGAGCGAGGACCGTTTCAACGAAATCGTCAAGGAAACCTCCACCTTCATCAAGA-----------------------------------------------------------------------------------------------AGGTCGGTTACAACCCCAAGGCCGTCGCTTTCGTCCCCATCTCTGGCTG---------------------------------------------------------------------------------------------------------------------GCACGGTGAC-------------------------------------------------------------------------------------------------------------------------------------------------------------------------------------------------------------------------------------------------------------------AACATGTTGG-------------------------------------------AGGATTCAACCAAGTATG--------------------------------------------------------------------------------------------TCGTGCTGCTATGA--TCGGG-TCGGTGC------------------------------GCGTTTACTGATAGCG-CTTTCTTCCTATAGCATGCCATGGTACAAGGGCTGGACTAA-----------------------------------------------GGAGACCAAGGC-CGGTGTTGTCAA--------------------------------------------------------------------------------------------------------GGGTAA---------------------------------------------------------------GA
>295520_NOR
ACG-AG--TTCT--------------TGA----------------AC-G-GGTTGTAGCTGGCT--CTTTCT--------------------------TAAGAGCA-TGTGCACGCC------T------------GGCTCAATT--------C----------CACTCCTTAACC-TCTGTGCACTT-------------------A-TTGTAGG-------TCGGTGGAGG-----------------------------------CTGATGCAAGTC----------------------AGTTTGAA---------------------------------------------------------GC--------------CTTCCTATG----------TTTT---A--TTACAA--AC--------GT-AT-------------CAGTTA-------T-AGAA------TG-T-C------------------TTAC-----TTT-----------GCTA-------T-AAT---GC-AAT---TATATACAACTTTCAGCAACGGATCTCTTGGCTCTCGCATCGATGAAGAACGCAGCGAA-ATGCGATAAGTAATGTGAATTGCAG-A-ATTCAGTG-----AATCATC-GAATCTTTGAACGCACCTTGCACCCCTTGG-TATTCCGAGG-GGTATGCCTGTTTGAGTGTCATGGT-ATTCTC-A----------ACCC-CCAA---ATTCTT---T-----ATT-GAGTCTTGGTGGGC---TTGGAC-TTGGA-GG-TT-----------GTGCTG--G----ATT---TTT-------------TCAATTCAGCTCCTC-TGAAATATATTAGTGT------G---AATCT-----------------T---------ACG---------------GATCG---------------------C-CTTCAGTGTGATAAT--------------------TGT-CTACGCTGT----------------------------------------------------------GGTTG--TG-A-------------AGTAT------------------------------------------------------------ATTTGTATTCATGC-T-TC----------T-AA----------------------TC----------------------------------------------------GTCTCTTACT----------------------------------------------TGAGAC-AA---------------------------------TTATAACT---TT-GACATCT--TGATTGT-CCGAGTTGTAGTCTAGAGAAGCATTTTCCGCGCTGGA-CCGTGTACAAG-TCTCTTGGAATAGAGCGTCATAGAGGGTGAGAATCCCGTCCATGACACGGAC-TACCAG-TGC-TTTGTGATGTGCTCTCAAAGAGTCGAGTTGTTTGGGAATGCAGCTCAAAATGGGTGGTAAATTCCATCTAAAGCTAAATATTGGCGAGAGACCGATAGCGAACAAGTACCGTGAGGGAAAGATG-AAAAGCACTTTGGAAAGAGAGTTAAACAGTACGTGAAATTGCTGAAAGGGAAACGATTGAAGTC-AGTCGCGTTATTCAGAACTCAGCCTT-AC------CTCGG----TA-TGGTGCATTTTCTGT---TTAAC-GGGCCAGCATCAGTTTCGAT----CGCCGGAAAAAGGTTAGAG-AAATGTGGCA--C--CTTC---GG--GT-GTG-TTATAGTCTCTA--ATTGTATAC-GGTGGTTGGGACTGAGG----AACTCAGTACACCT-TTA----TGGTCGGG-----------GTTC-GCCCACG--TTTGTAC-TTAGGATGCTGGCGTAATGGCTTTAAGCGACCCGTCTTGAAACACGGACCAAGGAGTCTAACATGCCTGCGAGTGTTTGGGT--GGTAAACCC-GAGCGCGTAATGAAAGTG-AA---AGTTGGG-ATCTCT-GTCGT------------GGAGAGCACCGACGCCCGGACCAGAAC-TTCT-GTGACGG----CCCTGCGGTAG-AGCATGTATGTTGGGACCCGAAAGATGGTGAACTATGCCTGAATAGGGTGAAGCCAGAGGAAACTCTGGTGGAGGCTCGTAGCGATTCTGACGTGC-AAATCGATCGTCAAATTT-GGGT-ATAGGGGTTGTCTCTCATGG-CGTGT-ATTTCCGTTGGCTCGATATCCGCACCGGTCATC-GAGTTCTTGGAGGAGTGGGGTCTCGAGTCTCTTGAGGAGAACGCACACTC-CGCGACTCCGT------GCACGAAAGTCTTCGTGAACGGTGTCTGGATGGGTGTTCACCGTGACCCGGCAAATCTGGTCAGGACGATCAAGAAGCTGCGTCGCAAGGACGACATCAGTCCCGAAGTGTCCGTCGTGCGGGACATC-CGTGAGCGAGAGCTGCGCCTGTACACAGACGCAGGACGTGTCTGTCGCCCGCTCTTCATCGTTGAGAA------CCACCACCTCGCGATCAGGAAGAAGCACATCGAGAAGAT-------------------CG------------TCAAC-----GGAATCCCCGTCT--------------------------TTGACGAGTTCGGCCAGCCGGTGTATGAGATTGATT------------CCGATAACAAAGTCACCGACAAGC---AAAAGATC------ATTCCGTATGAGTTCACGGATCTCATCAAGGATGGTGTCGTCGAGATGCTGGATGCGGAGGAAG--AGGAGACGGTCATGATTTGTATGTCGCCGGAGGATCTGGAGAACTC--------------------GCGCTTGCAAGCTGCGGGTATAGATCCGC------------------------------------------------ATACGAAGGACC----------CGACGGAG---------------TTCGACCCTGCTGCGCGAATCAAGGCTCCGACTTCAG---------CACACACTTG-GACCCATTGTGAGATTCACCCGAGTATGA-TTTTGGGCGTTTGCGCTAGCATCATTCTGCTA-----------------------------TCCTCATCAT-CGCTGGT---------------------------------------------------------------GGTACTGGTGAATTCGAGGCTGGTATCTCCAAGGATGGTCAGACCCGTGAACACGCTCTCCTTGCATTCACCCTCGGTGTCAGGCAACTCATCGTCGCCGTCAACAAGATGGACACCACCA-------------------------------------------------------------------------------------------------------------------------------------------------------------------------------------------------------------------------------------------------------------------------------------------------------------------------------------------------------AGTGGAGCGAGGACCGTTTCAACGAAATCGTCAAGGAAACCTCCACCTTCATCAAGA-----------------------------------------------------------------------------------------------AGGTYGGTTACAACCCCAAGGCCGTCGCTTTCGTCCCCATCTCTGGCTG---------------------------------------------------------------------------------------------------------------------GCACGGTGAC-------------------------------------------------------------------------------------------------------------------------------------------------------------------------------------------------------------------------------------------------------------------AACATGTTGG-------------------------------------------AGGATTCAACCAAGTATG--------------------------------------------------------------------------------------------TCGTGCTGCTATGA--TCGGG-TCGGTGC------------------------------GCGTTTACTGATAGCG-CTTTCTTCCTATAGCATGCCATGGTACAAGGGCTGGACTAA-----------------------------------------------GGAGACCAAGGC-CGGTGTTGTCAA--------------------------------------------------------------------------------------------------------GGGTAA---------------------------------------------------------------GA
>64251_NOR
ACG-AG--TTCT--------------TGA----------------AC-G-GGTTGTAGCTGGCT--CTTTCT--------------------------TAAGAGCA-TGTGCACGCC------T------------GGCTCAATT--------C----------CACTCCTTAACC-TCTGTGCACTT-------------------A-TTGTAGG-------TCGGTGGAGG-----------------------------------CTGATGCAAGTC----------------------AGTTTGAA---------------------------------------------------------GC--------------CTTCCTATG----------TTTT---A--TTACAA--AC--------GT-AT-------------CAGTTA-------T-AGAA------TG-T-C------------------TTAC-----TTT-----------GCTA-------T-AAT---GC-AAT---TATATACAACTTTCAGCAACGGATCTCTTGGCTCTCGCATCGATGAAGAACGCAGCGAA-ATGCGATAAGTAATGTGAATTGCAG-A-ATTCAGTG-----AATCATC-GAATCTTTGAACGCACCTTGCACCCCTTGG-TATTCCGAGG-GGTATGCCTGTTTGAGTGTCATGGT-ATTCTC-A----------ACCC-CCAA---ATTCTT---T-----ATT-GAGTCTTGGTGGGC---TTGGAC-TTGGA-GG-TT-----------GTGCTG--G----ATT---TTT-------------TCAATTCAGCTCCTC-TGAAATATATTAGTGT------G---AATCT-----------------T---------ACG---------------GATCG---------------------C-CTTCAGTGTGATAAT--------------------TGT-CTACGCTGT----------------------------------------------------------GGTTG--TG-A-------------AGTAT------------------------------------------------------------ATTTGTATTCATGC-T-TC----------T-AA----------------------TC----------------------------------------------------GTCTCTTACT----------------------------------------------TGAGAC-AA---------------------------------TTATAACT---TT-GACATCT--TGATTGT-CCGAGTTGTAGTCTAGAGAAGCATTTTCCGCGCTGGA-CCGTGTACAAG-TCTCTTGGAATAGAGCGTCATAGAGGGTGAGAATCCCGTCCATGACACGGAC-TACCAG-TGC-TTTGTGATGTGCTCTCAAAGAGTCGAGTTGTTTGGGAATGCAGCTCAAAATGGGTGGTAAATTCCATCTAAAGCTAAATATTGGCGAGAGACCGATAGCGAACAAGTACCGTGAGGGAAAGATG-AAAAGCACTTTGGAAAGAGAGTTAAACAGTACGTGAAATTGCTGAAAGGGAAACGATTGAAGTC-AGTCGCGTTATTCAGAACTCAGCCTT-AC------CTCGG----TA-TGGTGCATTTTCTGT---TTAAC-GGGCCAGCATCAGTTTCGAT----CGCCGGAAAAAGGTTAGAG-AAATGTGGCA--C--CTTC---GG--GT-GTG-TTATAGTCTCTA--ATTGTATAC-GGTGGTTGGGACTGAGG----AACTCAGTACACCT-TTA----TGGTCGGG-----------GTTC-GCCCACG--TTTGTAC-TTAGGATGCTGGCGTAATGGCTTTAAGCGACCCGTCTTGAAACACGGACCAAGGAGTCTAACATGCCTGCGAGTGTTTGGGT--GGTAAACCC-GAGCGCGTAATGAAAGTG-AA---AGTTGGG-ATCTCT-GTCGT------------GGAGAGCACCGACGCCCGGACCAGAAC-TTCT-GTGACGG----CCCTGCGGTAG-AGCATGTATGTTGGGACCCGAAAGATGGTGAACTATGCCTGAATAGGGTGAAGCCAGAGGAAACTCTGGTGGAGGCTCGTAGCGATTCTGACGTGC-AAATCGATCGTCAAATTT-GGGT-ATAGGGGTTGTCTCTCATGG-CGTGT-ATTTCCGTTGGCTCGATATCCGCACCGGTCATC-GAGTTCTTGGAGGAGTGGGGTCTCGAGTCTCTTGAGGAGAACGCACACTC-CGCGACTCCGT------GCACGAAAGTCTTCGTGAACGGTGTCTGGATGGGTGTTCACCGTGACCCGGCAAATCTGGTCAGGACGATCAAGAAGCTGCGTCGCAAGGACGACATCAGTCCCGAAGTGTCCGTCGTGCGGGATATC-CGTGAGCGAGAGCTGCGCCTGTACACAGACGCAGGACGTGTCTGTCGCCCGCTCTTCATCGTTGAGAA------CCACCACCTCGCGATCAGGAAGAAGCACATCGAGAAGAT-------------------CG------------TCAAC-----GGAATCCCCGTCT--------------------------TTGACGAGTTCGGCCAGCCGGTCTATGAGATTGATT------------CCGATAACAAAGTCACCGACAAGC---AAAAGATC------ATTCCGTATGAGTTCACGGATCTCATCAAGGATGGTGTCGTCGAGATGCTGGATGCGGAGGAAG--AGGAGACGGTCATGATTTGTATGTCGCCGGAGGATCTGGAGAACTC--------------------GCGCTTGCAAGCTGCGGGTATAGATCCGC------------------------------------------------ATACGAAGGACC----------CGACGGAG---------------TTCGACCCTGCTGCGCGAATCAAGGCTCCGACTTCAG---------CACACACTTG-GACCCATTGTGAGATTCACCCGAGTATGA-TTTTGGGCGTTTGCGCTAGCATCATTCTGCTA-----------------------------TCCTCATCAT-CGCTGGT---------------------------------------------------------------GGTACTGGTGAATTCGAGGCTGGTATCTCCAAGGATGGTCAGACCCGTGAACACGCTCTCCTTGCATTCACCCTCGGTGTCAGGCAACTCATCGTCGCCGTCAACAAGATGGACACCACCA-------------------------------------------------------------------------------------------------------------------------------------------------------------------------------------------------------------------------------------------------------------------------------------------------------------------------------------------------------AGTGGAGCGAGGACCGTTTCAACGAAATCGTCAAGGAAACCTCCACCTTCATCAAGA-----------------------------------------------------------------------------------------------AGGTCGGTTACAACCCCAAGGCCGTCGCTTTCGTCCCCATCTCTGGCTG---------------------------------------------------------------------------------------------------------------------GCACGGTGAC-------------------------------------------------------------------------------------------------------------------------------------------------------------------------------------------------------------------------------------------------------------------AACATGTTGG-------------------------------------------AGGATTCAACCAAGTATG--------------------------------------------------------------------------------------------TCGTGCTGCTATGA--TCGGG-TCGGTGC------------------------------GCGTTTACTGATAGCG-CTTTCTTCCTATAGCATGCCATGGTACAAGGGCTGGACTAA-----------------------------------------------GGAGACCAAGGC-CGGTGTTGTCAA--------------------------------------------------------------------------------------------------------GGGTAA---------------------------------------------------------------GA
>69367_NOR
ACG-AG--TTCT--------------TGA----------------AC-G-GGTTGTAGCTGGCT--CTTTCT--------------------------TAAGAGCA-TGTGCACGCC------T------------GGCTCAATT--------C----------CACTCCTTAACC-TCTGTGCACTT-------------------A-TTGTAGG-------TCGGTGGAGG-----------------------------------CTGATGCAAGTC----------------------AGTTTGAA---------------------------------------------------------GC--------------CTTCCTATG----------TTTT---A--TTACAA--AC--------GT-AT-------------CAGTTA-------T-AGAA------TG-T-C------------------TTAC-----TTT-----------GCTA-------T-AAT---GC-AAT---TATATACAACTTTCAGCAACGGATCTCTTGGCTCTCGCATCGATGAAGAACGCAGCGAA-ATGCGATAAGTAATGTGAATTGCAG-A-ATTCAGTG-----AATCATC-GAATCTTTGAACGCACCTTGCACCCCTTGG-TATTCCGAGG-GGTATGCCTGTTTGAGTGTCATGGT-ATTCTC-A----------ACCC-CCAA---ATTCTT---T-----ATT-GAGTCTTGGTGGGC---TTGGAC-TTGGA-GG-TT-----------GTGCTG--G----ATT---TTT-------------TCAATTCAGCTCCTC-TGAAATATATTAGTGT------G---AATCT-----------------T---------ACG---------------GATCG---------------------C-CTTCAGTGTGATAAT--------------------TGT-CTACGCTGT----------------------------------------------------------GGTTG--TG-A-------------AGTAT------------------------------------------------------------ATTTGTATTCATGC-T-TC----------T-AA----------------------TC----------------------------------------------------GTCTCTTACT----------------------------------------------TGAGAC-AA---------------------------------TTATAACT---TT-GACATCT--TGATTGT-CCGAGTTGTAGTCTAGAGAAGCATTTTCCGCGCTGGA-CCGTGTACAAG-TCTCTTGGAATAGAGCGTCATAGAGGGTGAGAATCCCGTCCATGACACGGAC-TACCAG-TGC-TTTGTGATGTGCTCTCAAAGAGTCGAGTTGTTTGGGAATGCAGCTCAAAATGGGTGGTAAATTCCATCTAAAGCTAAATATTGGCGAGAGACCGATAGCGAACAAGTACCGTGAGGGAAAGATG-AAAAGCACTTTGGAAAGAGAGTTAAACAGTACGTGAAATTGCTGAAAGGGAAACGATTGAAGTC-AGTCGCGTTATTCAGAACTCAGCCTT-AC------CTCGG----TA-TGGTGCATTTTCTGT---TTAAC-GGGCCAGCATCAGTTTCGAT----CGCCGGAAAAAGGTTAGAG-AAATGTGGCA--C--CTTC---GG--GT-GTG-TTATAGTCTCTA--ATTGTATAC-GGTGGTTGGGACTGAGG----AACTCAGTACACCT-TTA----TGGTCGGG-----------GTTC-GCCCACG--TTTGTAC-TTAGGATGCTGGCGTAATGGCTTTAAGCGACCCGTCTTGAAACACGGACCAAGGAGTCTAACATGCCTGCGAGTGTTTGGGT--GGTAAACCC-GAGCGCGTAATGAAAGTG-AA---AGTTGGG-ATCTCT-GTCGT------------GGAGAGCACCGACGCCCGGACCAGAAC-TTCT-GTGACGG----CCCTGCGGTAG-AGCATGTATGTTGGGACCCGAAAGATGGTGAACTATGCCTGAATAGGGTGAAGCCAGAGGAAACTCTGGTGGAGGCTCGTAGCGATTCTGACGTGC-AAATCGATCGTCAAATTT-GGGT-ATAGGGG-----------------------TCCGTTGGCTCGATATCCGCACCGGTCATC-GAGTTCTTGGAGGAGTGGGGTCTCGAGTCYCTTGAGGAGAACGCACACTC-CGCGACGCCGT------GCACGAARGTCTTCGTSAACGGTGTCTGGATGGGTGTTCACCGTGACCCGGCCAATCTGGTCAGGACGATCAAGAAGCTGCGTCGYAAGGACGAYATCAGTCCCGAAGTRTCCGTCGTGCGGGATATC-CGTGAGCGMGAGCTGCGTCTGTACACAGACGCAGGACGTGTCTGTCGCCCGCTCTTCATCGTCGAGAA------CCACCACCTCGCRATCAGRAAGAAACACATCGAGAAGAT-------------------CG------------TCAAC-----GGMATCCCCGTCT--------------------------TCGACGAGTTCGGCCAACCGGTGTATGAGATTGATT------------CTGACGACAAAGTCACTGACAAGC---AAAAGATC------ACTCCGTATGAGTTCACGGAYCTCATCAAGGATGGTGTCGTCGAGATGCTGGATGCGGAGGAAG--AGGAGACGGTCATGATTTGTATGTCGCCGGAGGATCTGGAGAACTC--------------------GCGCTTGCAAGCTGCGGGYATAGATCCGC------------------------------------------------AYACGAAGGACC----------CGACGGAG---------------TTCGACCCTGCTGCGACAATCAAGGCTCCGACGTCAG---------CACACACATG-GACCCATTGTGAGATTCACCCGAGTATGA-TCTTGGGTGTTTGCGCTAGYATCATTCTGCTA-----------------------------TCCTCATCAT-CGCTGGT---------------------------------------------------------------GGTACTGGTGAATTCGAGGCTGGTATCTCCAAGGATGGTCAGACCCGTGAACACGCTCTCCTTGCATTCACCCTCGGTGTCAGGCAACTCATCGTCGCCGTCAACAAGATGGACACCACCA-------------------------------------------------------------------------------------------------------------------------------------------------------------------------------------------------------------------------------------------------------------------------------------------------------------------------------------------------------AGTGGAGCGAGGACCGTTTCAACGAAATCGTCAAGGAAACCTCCACCTTCATCAAGA-----------------------------------------------------------------------------------------------AGGTCGGTTACAACCCCAAGGCCGTCGCTTTCGTCCCCATCTCTGGCTG---------------------------------------------------------------------------------------------------------------------GCACGGTGAC-------------------------------------------------------------------------------------------------------------------------------------------------------------------------------------------------------------------------------------------------------------------AACATGTTGG-------------------------------------------AGGATTCAACCAAGTATG--------------------------------------------------------------------------------------------TCGTGCTGCTATGA--TCGGG-TCGGTGC------------------------------GCGTTTACTGATAGCG-CTTTCTTCCTATAGCATGCCATGGTACAAGGGCTGGACTAA-----------------------------------------------GGAGACCAAGGC-CGGTGTTGTCAA--------------------------------------------------------------------------------------------------------GGGTAA---------------------------------------------------------------GA
>BRNM648733_CZE
ACG-AG--TTCT--------------TGA----------------AC-G-GGTTGTAGCTGGCT--CTTTCT--------------------------TAAGAGCA-TGTGCACGCC------T------------GGCTCAATT--------C----------CACTCCTTAACC-TCTGTGCACTT-------------------A-TTGTAGG-------TCGGTGGAGG-----------------------------------CTGATGCAAGTC----------------------AGTTTGAA---------------------------------------------------------GC--------------CTTCCTATG----------TTTT---A--TTACAA--AC--------GT-AT-------------CAGTTA-------T-AGAA------TG-T-C------------------TTAC-----TTT-----------GCTA-------T-AAT---GC-AAT---TATATACAACTTTCAGCAACGGATCTCTTGGCTCTCGCATCGATGAAGAACGCAGCGAA-ATGCGATAAGTAATGTGAATTGCAG-A-ATTCAGTG-----AATCATC-GAATCTTTGAACGCACCTTGCACCCCTTGG-TATTCCGAGG-GGTATGCCTGTTTGAGTGTCATGGT-ATTCTC-A----------ACCC-CCAA---ATTCTT---T-----ATT-GAGTCTTGGTGGGC---TTGGAC-TTGGA-GG-TT-----------GTGCTG--G----ATT---TTT-------------TCAATTCAGCTCCTC-TGAAATATATTAGTGT------G---AATCT-----------------T---------ACG---------------GATCG---------------------C-CTTCAGTGTGATAAT--------------------TGT-CTACGCTGT----------------------------------------------------------GGTTG--TG-A-------------AGTAT------------------------------------------------------------ATTTGTATTCATGC-T-TC----------T-AA----------------------TC----------------------------------------------------GTCTCTTACT----------------------------------------------TGAGAC-AA---------------------------------TTATAACT---TT-GACATCT--TGATTGT-CCGAGTTGTAGTCTAGAGAAGCATTTTCCGCGCTGGA-CCGTGTACAAG-TCTCTTGGAATAGAGCGTCATAGAGGGTGAGAATCCCGTCCATGACACGGAC-TACCAG-TGC-TTTGTGATGTGCTCTCAAAGAGTCGAGTTGTTTGGGAATGCAGCTCAAAATGGGTGGTAAATTCCATCTAAAGCTAAATATTGGCGAGAGACCGATAGCGAACAAGTACCGTGAGGGAAAGATG-AAAAGCACTTTGGAAAGAGAGTTAAACAGTACGTGAAATTGCTGAAAGGGAAACGATTGAAGTC-AGTCGCGTTATTCAGAACTCAGCCTT-AC------CTCGG----TA-TGGTGCATTTTCTGT---TTAAC-GGGCCAGCATCAGTTTCGAT----CGCCGGAAAAAGGTTAGAG-AAATGTGGCA--C--CTTC---GG--GT-GTG-TTATAGTCTCTA--ATTGTATAC-GGTGGTTGGGACTGAGG----AACTCAGTACACCT-TTA----TGGTCGGG-----------GTTC-GCCCACG--TTTGTAC-TTAGGATGCTGGCGTAATGGCTTTAAGCGACCCGTCTTGAAACACGGACCAAGGAGTCTAACATGCCTGCGAGTGTTTGGGT--GGTAAACCC-GAGCGCGTAATGAAAGTG-AA---AGTTGGG-ATCTCT-GTCGT------------GGAGAGCACCGACGCCCGGACCAGAAC-TTCT-GTGACGG----CCCTGCGGTAG-AGCATGTATGTTGGGACCCGAAAGATGGTGAACTATGCCTGAATAGGGTGAAGCCAGAGGAAACTCTGGTGGAGGCTCGTAGCGATTCTGACGTGC-AAATCGATCGTCAAATTT-GGGT-ATAGGGGTTGTCTCTCATGG-CGTGT-ATTTCCGTTGGCTCGATATCCGCACCGGTCATC-GAGTTCTTGGAGGAGTGGGGTCTCGAGTCTCTTGAGGAGAACGCACACTC-CGCGACTCCGT------GCACGAAAGTCTTCGTGAACGGTGTCTGGATGGGTGTTCACCGTGACCCGGCAAATCTGGTCAGGACGATCAAGAAGCTGCGTCGCAAGGACGACATCAGTCCCGAAGTGTCCGTCGTGCGGGATATC-CGTGAGCGAGAGCTGCGCCTGTACACAGACGCAGGACGTGTCTGTCGCCCGCTCTTCATCGTTGAGAA------CCACCACCTCGCGATCAGGAAGAAGCACATCGAGAAGAT-------------------CG------------TCAAC-----GGAATCCCCGTCT--------------------------TTGACGAGTTCGGCCAGCCGGTCTATGAGATTGATT------------CCGATAACAAAGTCACCGACAAGC---AAAAGATC------ATTCCGTATGAGTTCACGGATCTCATCAAGGATGGTGTCGTCGAGATGCTGGATGCGGAGGAAG--AGGAGACGGTCATGATTTGTATGTCGCCGGAGGATCTGGAGAACTC--------------------GCGCTTGCAAGCTGCGGGTATAGATCCGC------------------------------------------------ATACGAAGGACC----------CGACGGAG---------------TTCGACCCTGCTGCGCGAATCAAGGCTCCGACTTCAG---------CACACACTTG-GACCCATTGTGAGATTCACCCGAGTATGA-TTTTGGGCGTTTGCGCTAGCATC----TGCTA-----------------------------TCCTCATCAT-CGCTGGT---------------------------------------------------------------GGTACTGGTGAATTCGAGGCTGGTATCTCCAAGGATGGTCAGACCCGTGAACACGCTCTCCTTGCCTTCACCCTCGGTGTCAGGCAACTCATCGTCGCCGTCAACAAGATGGACACCACCA-------------------------------------------------------------------------------------------------------------------------------------------------------------------------------------------------------------------------------------------------------------------------------------------------------------------------------------------------------AGTGGAGCGAGGACCGTTTCAACGAAATCATCAAGGAAACCTCCACCTTCATCAAGA-----------------------------------------------------------------------------------------------AGGTCGGCTACAACCCCAAGGCCGTCGCTTTCGTCCCCATCTCTGGCTG---------------------------------------------------------------------------------------------------------------------GCACGGTGAC-------------------------------------------------------------------------------------------------------------------------------------------------------------------------------------------------------------------------------------------------------------------AACATGTTGG-------------------------------------------AGGAGTCCCCCAAGTATG--------------------------------------------------------------------------------------------TCGTGCTGCTATGA--TCGAT-TCGGTGC------------------------------GCGTTTACTGATAGCG-CTTTCTTCCTATAGCATGCCATGGTACAAGGGCTGGACTAA-----------------------------------------------GGAGACCAAGGC-CGGTGTTGTCAA--------------------------------------------------------------------------------------------------------GGGTAA---------------------------------------------------------------GA
>BRNU631507_CZE
ACG-AG--TTCT--------------TGA----------------AC-G-GGTTGTAGCTGGCT--CTTTCT--------------------------TAAGAGCA-TGTGCACGCC------T------------GGCTCAATT--------C----------CACTCCTTAACC-TCTGTGCACTT-------------------A-TTGTAGG-------TCGGTGGAGG-----------------------------------CTGATGCAAGTC----------------------AGTTTGAA---------------------------------------------------------GC--------------CTTCCTATG----------TTTT---A--TTACAA--AC--------GT-AT-------------CAGTTA-------T-AGAA------TG-T-C------------------TTAC-----TTT-----------GCTA-------T-AAT---GC-AAT---TATATACAACTTTCAGCAACGGATCTCTTGGCTCTCGCATCGATGAAGAACGCAGCGAA-ATGCGATAAGTAATGTGAATTGCAG-A-ATTCAGTG-----AATCATC-GAATCTTTGAACGCACCTTGCACCCCTTGG-TATTCCGAGG-GGTATGCCTGTTTGAGTGTCATGGT-ATTCTC-A----------ACCC-CCAA---ATTCTT---T-----ATT-GAGTCTTGGTGGGC---TTGGAC-TTGGA-GG-TT-----------GTGCTG--G----ATT---TTT-------------TCAATTCAGCTCCTC-TGAAATATATTAGTGT------G---AATCT-----------------T---------ACG---------------GATCG---------------------C-CTTCAGTGTGATAAT--------------------TGT-CTACGCTGT----------------------------------------------------------GGTTG--TG-A-------------AGTAT------------------------------------------------------------ATTTGTATTCATGC-T-TC----------T-AA----------------------TC----------------------------------------------------GTCTCTTACT----------------------------------------------TGAGAC-AA---------------------------------TTATAACT---TT-GACATCT--TGATTGT-CCGAGTTGTAGTCTAGAGAAGCATTTTCCGCGCTGGA-CCGTGTACAAG-TCTCTTGGAATAGAGCGTCATAGAGGGTGAGAATCCCGTCCATGACACGGAC-TACCAG-TGC-TTTGTGATGTGCTCTCAAAGAGTCGAGTTGTTTGGGAATGCAGCTCAAAATGGGTGGTAAATTCCATCTAAAGCTAAATATTGGCGAGAGACCGATAGCGAACAAGTACCGTGAGGGAAAGATG-AAAAGCACTTTGGAAAGAGAGTTAAACAGTACGTGAAATTGCTGAAAGGGAAACGATTGAAGTC-AGTCGCGTTATTCAGAACTCAGCCTT-AC------CTCGG----TA-TGGTGCATTTTCTGT---TTAAC-GGGCCAGCATCAGTTTCGAT----CGCCGGAAAAAGGTTAGAG-AAATGTGGCA--C--CTTC---GG--GT-GTG-TTATAGTCTCTA--ATTGTATAC-GGTGGTTGGGACTGAGG----AACTCAGTACACCT-TTA----TGGTCGGG-----------GTTC-GCCCACG--TTTGTAC-TTAGGATGCTGGCGTAATGGCTTTAAGCGACCCGTCTTGAAACACGGACCAAGGAGTCTAACATGCCTGCGAGTGTTTGGGT--GGTAAACCC-GAGCGCGTAATGAAAGTG-AA---AGTTGGG-ATCTCT-GTCGT------------GGAGAGCACCGACGCCCGGACCAGAAC-TTCT-GTGACGG----CCCTGCGGTAG-AGCATGTATGTTGGGACCCGAAAGATGGTGAACTATGCCTGAATAGGGTGAAGCCAGAGGAAACTCTGGTGGAGGCTCGTAGCGATTCTGACGTGC-AAATCGATCGTCAAATTT-GGGT-ATAGGGGTTGTCTCTCATGG-CGTGC-ATTTCCGTTGGCTCGATATCCGCACCGGTCATC-GAGTTCTTGGAGGAGTGGGGTCTCGAGTCTCTTGAGGAGAACGCACACTC-CGCGACTCCGT------GCACGAAAGTCTTCGTGAACGGTGTCTGGATGGGTGTTCACCGTGACCCGGCAAATCTGGTCAGGACGATCAAGAAGCTGCGTCGCAAGGACGACATCAGTCCCGAAGTGTCCGTCGTGCGGGACATC-CGTGAGCGAGAGCTGCGCCTGTACACAGACGCAGGACGTGTCTGTCGCCCGCTCTTCATCGTTGAGAA------CCACCACCTCGCGATCAGGAAGAAGCACATCGAGAAGAT-------------------CG------------TCAAC-----GGAATCCCCGTCT--------------------------TTGACGAGTTCGGCCAGCCGGTCTATGAGATTGATT------------CCGATAACAAAGTCACCGACAAGC---AAAAGATC------ATTCCGTATGAGTTCACGGATCTCATCAAGGATGGTGTCGTCGAGATGCTGGATGCGGAGGAAG--AGGAGACGGTCATGATTTGTATGTCGCCGGAGGATCTGGAGAACTC--------------------GCGCTTGCAAGCTGCGGGTATAGATCCGC------------------------------------------------ATACGAAGGACC----------CGACGGAG---------------TTCGACCCTGCTGCGCGAATCAAGGCTCCGACTTCAG---------CACACACTTG-GACCCATTGTGAGATTCACCCGAGTATGA-TTTTGGGCGTTTGCGCTAGCATCATTCTGCTA-----------------------------TCCTCATCAT-CGCTGGT---------------------------------------------------------------GGTACTGGTGAATTCGAGGCTGGTATCTCCAAGGATGGTCAGACCCGTGAACACGCTCTCCTTGCCTTCACCCTCGGTGTCAGGCAACTCATCGTCGCCGTCAACAAGATGGACACCACCA-------------------------------------------------------------------------------------------------------------------------------------------------------------------------------------------------------------------------------------------------------------------------------------------------------------------------------------------------------AGTGGAGCGAGGACCGTTTCAACGAAATCATCAAGGAAACCTCCACCTTCATCAAGA-----------------------------------------------------------------------------------------------AGGTCGGCTACAACCCCAAGGCCGTCGCTTTCGTCCCCATCTCTGGCTG---------------------------------------------------------------------------------------------------------------------GCACGGTGAC-------------------------------------------------------------------------------------------------------------------------------------------------------------------------------------------------------------------------------------------------------------------AACATGTTGG-------------------------------------------AGGAGTCCCCCAAGTATG--------------------------------------------------------------------------------------------TCGTGCTGCTATGA--TCGAT-TCGGTGC------------------------------GCGTTTACTGATAGCG-CTTTCTTCCTATAGCATGCCATGGTACAAGGGCTGGACTAA-----------------------------------------------GGAGACCAAGGC-CGGTGTTGTCAA--------------------------------------------------------------------------------------------------------GGGTAA---------------------------------------------------------------GG
>Kout1_CZE
ACG-AG--TTCT--------------TGA----------------AC-G-GGTTGTAGCTGGCT--CTTTCT--------------------------TAAGAGCA-TGTGCACGCC------T------------GGCTCAATT--------C----------CACTCCTTAACC-TCTGTGCACTT-------------------A-TTGTAGG-------TCGGTGGAGG-----------------------------------CTGATGCAAGTC----------------------AGTTTGAA---------------------------------------------------------GC--------------CTTCCTATG----------TTTT---A--TTACAA--AC--------GT-AT-------------CAGTTA-------T-AGAA------TG-T-C------------------TTAC-----TTT-----------GCTA-------T-AAT---GC-AAT---TATATACAACTTTCAGCAACGGATCTCTTGGCTCTCGCATCGATGAAGAACGCAGCGAA-ATGCGATAAGTAATGTGAATTGCAG-A-ATTCAGTG-----AATCATC-GAATCTTTGAACGCACCTTGCACCCCTTGG-TATTCCGAGG-GGTATGCCTGTTTGAGTGTCATGGT-ATTCTC-A----------ACCC-CCAA---ATTCTT---T-----ATT-GAGTCTTGGTGGGC---TTGGAC-TTGGA-GG-TT-----------GTGCTG--G----ATT---TTT-------------TCAATTCAGCTCCTC-TGAAATATATTAGTGT------G---AATCT-----------------T---------ACG---------------GATCG---------------------C-CTTCAGTGTGATAAT--------------------TGT-CTACGCTGT----------------------------------------------------------GGTTG--TG-A-------------AGTAT------------------------------------------------------------ATTTGTATTCATGC-T-TC----------T-AA----------------------TC----------------------------------------------------GTCTCTTACT----------------------------------------------TGAGAC-AA---------------------------------TTATAACT---TT-GACATCT--TGATTGT-CCGAGTTGTAGTCTAGAGAAGCATTTTCCGCGCTGGA-CCGTGTACAAG-TCTCTTGGAATAGAGCGTCATAGAGGGTGAGAATCCCGTCCATGACACGGAC-TACCAG-TGC-TTTGTGATGTGCTCTCAAAGAGTCGAGTTGTTTGGGAATGCAGCTCAAAATGGGTGGTAAATTCCATCTAAAGCTAAATATTGGCGAGAGACCGATAGCGAACAAGTACCGTGAGGGAAAGATG-AAAAGCACTTTGGAAAGAGAGTTAAACAGTACGTGAAATTGCTGAAAGGGAAACGATTGAAGTC-AGTCGCGTTATTCAGAACTCAGCCTT-AC------CTCGG----TA-TGGTGCATTTTCTGT---TTAAC-GGGCCAGCATCAGTTTCGAT----CGCCGGAAAAAGGTTAGAG-AAATGTGGCA--C--CTTC---GG--GT-GTG-TTATAGTCTCTA--ATTGTATAC-GGTGGTTGGGACTGAGG----AACTCAGTACACCT-TTA----TGGTCGGG-----------GTTC-GCCCACG--TTTGTAC-TTAGGATGCTGGCGTAATGGCTTTAAGCGACCCGTCTTGAAACACGGACCAAGGAGTCTAACATGCCTGCGAGTGTTTGGGT--GGTAAACCC-GAGCGCGTAATGAAAGTG-AA---AGTTGGG-ATCTCT-GTCGT------------GGAGAGCACCGACGCCCGGACCAGAAC-TTCT-GTGACGG----CCCTGCGGTAG-AGCATGTATGTTGGGACCCGAAAGATGGTGAACTATGCCTGAATAGGGTGAAGCCAGAGGAAACTCTGGTGGAGGCTCGTAGCGATTCTGACGTGC-AAATCGATCGTCAAATTT-------------TTGTCTCTCATGG-CGTGC-ATTTCCGTTGGCTCGATATCCGCACCGGTCATC-GAGTTCTTGGAGGAGTGGGGTCTCGAGTCTCTTGAGGAGAACGCACACTC-CGCGACTCCGT------GCACGAAAGTCTTCGTGAACGGTGTCTGGATGGGTGTTCACCGTGACCCGGCAAATCTGGTCAGGACGATCAAGAAGCTGCGTCGCAAGGACGACATCAGTCCCGAAGTGTCCGTCGTGCGGGACATC-CGTGAGCGAGAGCTGCGCCTGTACACAGACGCAGGACGTGTCTGTCGCCCGCTCTTCATCGTTGAGAA------CCACCACCTCGCGATCAGGAAGAAGCACATCGAGAAGAT-------------------CG------------TCAAC-----GGAATCCCCGTCT--------------------------TTGACGAGTTCGGCCAGCCGGTCTATGAGATTGATT------------CCGATAACAAAGTCACCGACAAGC---AAAAGATC------ATTCCGTATGAGTTCACGGATCTCATCAAGGATGGTGTCGTCGAGATGCTGGATGCGGAGGAAG--AGGAGACGGTCATGATTTGTATGTCGCCGGAGGATCTGGAGAACTC--------------------GCGCTTGCAAGCTGCGGGTATAGATCCGC------------------------------------------------ATACGAAGGACC----------CGACGGAG---------------TTCGACCCTGCTGCGCGAATCAAGGCTCCGACTTCAG---------CACACACTTG-GACCCATTGTGAGATTCACCCGAGTATGA-TTTTGGGCGTTTGCGCTAG--------TGCTA-----------------------------TCCTCATCAT-CGCTGGT---------------------------------------------------------------GGTACTGGTGAATTCGAGGCTGGTATCTCCAAGGATGGTCAGACCCGTGAACACGCTCTCCTTGCCTTCACCCTCGGTGTCAGGCAACTCATCGTCGCCGTCAACAAGATGGACACCACCA-------------------------------------------------------------------------------------------------------------------------------------------------------------------------------------------------------------------------------------------------------------------------------------------------------------------------------------------------------AGTGGAGCGAGGACCGTTTCAACGAAATCATCAAGGAAACCTCCACCTTCATCAAGA-----------------------------------------------------------------------------------------------AGGTCGGCTACAACCCCAAGGCCGTCGCTTTCGTCCCCATCTCTGGCTG---------------------------------------------------------------------------------------------------------------------GCACGGTGAC-------------------------------------------------------------------------------------------------------------------------------------------------------------------------------------------------------------------------------------------------------------------AACATGTTGG-------------------------------------------AGGAGTCCCCCAAGTATG--------------------------------------------------------------------------------------------TCGTGCTGCTATGA--TCGAT-TCGGTGC------------------------------GCGTTTACTTATAGCG-CTTTCTTCCTATAGCATGCCATGGTACAAGGGCTGGACTAA-----------------------------------------------GGAGACCAAGGC-CGGTGTTGTCAA--------------------------------------------------------------------------------------------------------GGGTAA---------------------------------------------------------------GA
>Kout2_CZE
ACG-AG--TTCT--------------TGA----------------AC-G-GGTTGTAGCTGGCT--CTTTCT--------------------------TAAGAGCA-TGTGCACGCC------T------------GGCTCAATT--------C----------CACTCCTTAACC-TCTGTGCACTT-------------------A-TTGTAGG-------TCGGTGGAGG-----------------------------------CTGATGCAAGTC----------------------AGTTTGAA---------------------------------------------------------GC--------------CTTCCTATG----------TTTT---A--TTACAA--AC--------GT-AT-------------CAGTTA-------T-AGAA------TG-T-C------------------TTAC-----TTT-----------GCTA-------T-AAT---GC-AAT---TATATACAACTTTCAGCAACGGATCTCTTGGCTCTCGCATCGATGAAGAACGCAGCGAA-ATGCGATAAGTAATGTGAATTGCAG-A-ATTCAGTG-----AATCATC-GAATCTTTGAACGCACCTTGCACCCCTTGG-TATTCCGAGG-GGTATGCCTGTTTGAGTGTCATGGT-ATTCTC-A----------ACCC-CCAA---ATTCTT---T-----ATT-GAGTCTTGGTGGGC---TTGGAC-TTGGA-GG-TT-----------GTGCTG--G----ATT---TTT-------------TCAATTCAGCTCCTC-TGAAATATATTAGTGT------G---AATCT-----------------T---------ACG---------------GATCG---------------------C-CTTCAGTGTGATAAT--------------------TGT-CTACGCTGT----------------------------------------------------------GGTTG--TG-A-------------AGTAT------------------------------------------------------------ATTTGTATTCATGC-T-TC----------T-AA----------------------TC----------------------------------------------------GTCTCTTACT----------------------------------------------TGAGAC-AA---------------------------------TTATAACT---TT-GACATCT--TGATTGT-CCGAGTTGTAGTCTAGAGAAGCATTTTCCGCGCTGGA-CCGTGTACAAG-TCTCTTGGAATAGAGCGTCATAGAGGGTGAGAATCCCGTCCATGACACGGAC-TACCAG-TGC-TTTGTGATGTGCTCTCAAAGAGTCGAGTTGTTTGGGAATGCAGCTCAAAATGGGTGGTAAATTCCATCTAAAGCTAAATATTGGCGAGAGACCGATAGCGAACAAGTACCGTGAGGGAAAGATG-AAAAGCACTTTGGAAAGAGAGTTAAACAGTACGTGAAATTGCTGAAAGGGAAACGATTGAAGTC-AGTCGCGTTATTCAGAACTCAGCCTT-AC------CTCGG----TA-TGGTGCATTTTCTGT---TTAAC-GGGCCAGCATCAGTTTCGAT----CGCCGGAAAAAGGTTAGAG-AAATGTGGCA--C--CTTC---GG--GT-GTG-TTATAGTCTCTA--ATTGTATAC-GGTGGTTGGGACTGAGG----AACTCAGTACACCT-TTA----TGGTCGGG-----------GTTC-GCCCACG--TTTGTAC-TTAGGATGCTGGCGTAATGGCTTTAAGCGACCCGTCTTGAAACACGGACCAAGGAGTCTAACATGCCTGCGAGTGTTTGGGT--GGTAAACCC-GAGCGCGTAATGAAAGTG-AA---AGTTGGG-ATCTCT-GTCGT------------GGAGAGCACCGACGCCCGGACCAGAAC-TTCT-GTGACGG----CCCTGCGGTAG-AGCATGTATGTTGGGACCCGAAAGATGGTGAACTATGCCTGAATAGGGTGAAGCCAGAGGAAACTCTGGTGGAGGCTCGTAGCGATTCTGACGTGC-AAATCGATCGTCAAATTT-GGGT-ATAGGGGTTGTCTCTCATGG-CGTGT-ATTTCCGTTGGCTCGATATCCGCACCGGTCATC-GAGTTCTTGGAGGAGTGGGGTCTCGAGTCTCTTGAGGAGAACGCACACTC-CGCGACTCCGT------GCACGAAAGTCTTCGTGAACGGTGTCTGGATGGGTGTTCACCGTGACCCGGCAAATCTGGTCAGGACGATCAAGAAGCTGCGTCGCAAGGACGACATCAGTCCCGAAGTGTCCGTCGTGCGGGATATC-CGTGAGCGAGAGCTGCGCCTGTACACAGACGCAGGACGTGTCTGTCGCCCGCTCTTCATCGTTGAGAA------CCACCACCTCGCGATCAGGAAGAAGCACATCGAGAAGAT-------------------CG------------TCAAC-----GGAATCCCCGTCT--------------------------TTGACGAGTTCGGCCAGCCGGTCTATGAGATTGATT------------CCGATAACAAAGTCACCGACAAGC---AAAAGATC------ATTCCGTATGAGTTCACGGATCTCATCAAGGATGGTGTCGTCGAGATGCTGGATGCGGAGGAAG--AGGAGACGGTCATGATTTGTATGTCGCCGGAGGATCTGGAGAACTC--------------------GCGCTTGCAAGCTGCGGGTATAGATCCGC------------------------------------------------ATACGAAGGACC----------CGACGGAG---------------TTCGACCCTGCTGCGCGAATCAAGGCTCCGACTTCAG---------CACACACTTG-GACCCATTGTGAGATTCACCCGAGTATGA-TTTTGGGCGTTTGCGCTAGCATCATTCTGCTA-----------------------------TCCTCATCAT-CGCTGGT---------------------------------------------------------------GGTACTGGTGAATTCGAGGCTGGTATCTCCAAGGATGGTCAGACCCGTGAACACGCTCTCCTTGCCTTCACCCTCGGTGTCAGGCAACTCATCGTCGCCGTCAACAAGATGGACACCACCA-------------------------------------------------------------------------------------------------------------------------------------------------------------------------------------------------------------------------------------------------------------------------------------------------------------------------------------------------------AGTGGAGCGAGGACCGTTTCAACGAAATCATCAAGGAAACCTCCACCTTCATCAAGA-----------------------------------------------------------------------------------------------AGGTCGGCTACAACCCCAAGGCCGTCGCTTTCGTCCCCATCTCTGGCTG---------------------------------------------------------------------------------------------------------------------GCACGGTGAC-------------------------------------------------------------------------------------------------------------------------------------------------------------------------------------------------------------------------------------------------------------------AACATGTTGG-------------------------------------------AGGAGTCCCCCAAGTATG--------------------------------------------------------------------------------------------TCGTGCTGCTATGA--TCGAT-TCGGTGC------------------------------GCGTTTACTGATAGCG-CTTTCTTCCTATAGCATGCCATGGTACAAGGGCTGGACTAA-----------------------------------------------GGAGACCAAGGC-CGGTGTTGTCAA--------------------------------------------------------------------------------------------------------GGGTAA---------------------------------------------------------------GA
>Kout5_CZE
ACG-AG--TTCT--------------TGA----------------AC-G-GGTTGTAGCTGGCT--CTTTCT--------------------------TAAGAGCA-TGTGCACGCC------T------------GGCTCAATT--------C----------CACTCCTTAACC-TCTGTGCACTT-------------------A-TTGTAGG-------TCGGTGGAGG-----------------------------------CTGATGCAAGTC----------------------AGTTTGAA---------------------------------------------------------GC--------------CTTCCTATG----------TTTT---A--TTACAA--AC--------GT-AT-------------CAGTTA-------T-AGAA------TG-T-C------------------TTAC-----TTT-----------GCTA-------T-AAT---GC-AAT---TATATACAACTTTCAGCAACGGATCTCTTGGCTCTCGCATCGATGAAGAACGCAGCGAA-ATGCGATAAGTAATGTGAATTGCAG-A-ATTCAGTG-----AATCATC-GAATCTTTGAACGCACCTTGCACCCCTTGG-TATTCCGAGG-GGTATGCCTGTTTGAGTGTCATGGT-ATTCTC-A----------ACCC-CCAA---ATTCTT---T-----ATT-GAGTCTTGGTGGGC---TTGGAC-TTGGA-GG-TT-----------GTGCTG--G----ATT---TTT-------------TCAATTCAGCTCCTC-TGAAATATATTAGTGT------G---AATCT-----------------T---------ACG---------------GATCG---------------------C-CTTCAGTGTGATAAT--------------------TGT-CTACGCTGT----------------------------------------------------------GGTTG--TG-A-------------AGTAT------------------------------------------------------------ATTTGTATTCATGC-T-TC----------T-AA----------------------TC----------------------------------------------------GTCTCTTACT----------------------------------------------TGAGAC-AA---------------------------------TTATAACT---TT-GACATCT--TGATTGT-CCGAGTTGTAGTCTAGAGAAGCATTTTCCGCGCTGGA-CCGTGTACAAG-TCTCTTGGAATAGAGCGTCATAGAGGGTGAGAATCCCGTCCATGACACGGAC-TACCAG-TGC-TTTGTGATGTGCTCTCAAAGAGTCGAGTTGTTTGGGAATGCAGCTCAAAATGGGTGGTAAATTCCATCTAAAGCTAAATATTGGCGAGAGACCGATAGCGAACAAGTACCGTGAGGGAAAGATGAAAAAGCACTTTGGAAAGAGAGTTAAACAGTACGTGAAATTGCTGAAAGGGAAACGATTGAAGTC-AGTCGCGTTATTCAGAACTCAGCCTT-AC------CTCGG----TA-TGGTGCATTTTCTGT---TTAAC-GGGCCAGCATCAGTTTTGAT----CGCCGGAAAAAGGTTAGAG-AAATGTGGCA--C--CTTC---GG--GT-GTG-TTATAGTCTCTA--ATTGTATAC-GGTGGTTGGGACTGAGG----AACTCAGTACACCT-TTA----TGGTCGGG-----------GTTC-GCCCACG--TTTGTAC-TTAGGATGCTGGCGTAATGGCTTTAAGCGACCCGTCTTGAAACACGGACCAAGGAGTCTAACATGCCTGCGAGTGTTTGGGT--GGTAAACCC-GAGCGCGTAATGAAAGTG-AA---AGTTGGG-ATCTCT-GTCGT------------GGAGAGCACCGACGCCCGGACCAGAAC-TTCT-GTGACGG----CCCTGCGGTAG-AGCATGTATGTTGGGACCCGAAAGATGGTGAACTATGCCTGAATAGGGTGAAGCCAGAGGAAACTCTGGTGGAGGCTCGTAGCGATTCTGACGTGC-AAATCGATCGTCAAATTT-GGGT-ATAGGGG-------TCATGG-CGTGT-ATTTCCGTTGGCTCGATATCCGCACCGGTCATC-GAGTTTTTGGAGGAGTGGGGTCTCGAGTCTCTTGAGGAGAACGCACACTC-CGCGACTCCGT------GCACGAAAGTCTTCGTGAACGGTGTCTGGATGGGTGTTCACCGTGACCCGGCAAATCTGGTCAGGACGATCAAGAAGCTGCGTCGCAAGGACGACATCAGTCCCGAAGTGTCCGTCGTGCGGGACATC-CGTGAGCGAGAGCTGCGCCTGTACACAGACGCAGGACGTGTCTGCCGACCACTTTTCATCGTTGAGAA------CCACCACCTCGCGATCAGGAAGAAGCACATCGAGAAGAT-------------------CG------------TCAAC-----GGAATCCCCGTCT--------------------------TTGACGAGTTCGGCCAGCCGGTCTATGAGATTGATT------------CCGATAACAAAGTCACCGACAAGC---AAAAGATC------ATTCCGTATGAGTTCACGGATCTCATCAAGGATGGTGTCGTCGAGATGCTGGATGCGGAGGAAG--AAGAGACGGTCATGATTTGTATGTCGCCGGAGGATCTGGAGAACTC--------------------GCGCTTGCAAGCTGCGGGTATAGATCCGC------------------------------------------------ATACGAAGGACC----------CGACGGAG---------------TTCGACCCTGCTGCGCGAATCAAGGCTCCGACTTCAG---------CACACACTTG-G--------------------------------------------------------TGCTA-----------------------------TCCTCATCAT-CGCTGGT---------------------------------------------------------------GGTACTGGTGAATTCGAGGCTGGTATCTCCAAGGATGGTCAGACCCGTGAACACGCTCTCCTTGCCTTCACCCTCGGTGTCAGGCAACTCATCGTCGCCGTCAACAAGATGGACACCACCA-------------------------------------------------------------------------------------------------------------------------------------------------------------------------------------------------------------------------------------------------------------------------------------------------------------------------------------------------------AGTGGAGCGAGGACCGTTTCAACGAAATCATCAAGGAAACCTCCACCTTCATCAAGA-----------------------------------------------------------------------------------------------AGGTCGGCTACAACCCCAAGGCCGTCGCTTTCGTCCCCATCTCTGGCTG---------------------------------------------------------------------------------------------------------------------GCACGGTGAC-------------------------------------------------------------------------------------------------------------------------------------------------------------------------------------------------------------------------------------------------------------------AACATGTTGG-------------------------------------------AGGAGTCCCCCAAGTATG--------------------------------------------------------------------------------------------TCGTGCTGCTATGA--TCGAT-TCGGTGC------------------------------GCGTTTACTKATAGCG-CTTTCTTCCTATAGCATGCCATGGTACAAGGGCTGGACTAA-----------------------------------------------GGAGACCAAGGC-CGGTGTTGTCAA--------------------------------------------------------------------------------------------------------GGGTAA---------------------------------------------------------------GA
>MT7_11_CZE
ACG-AG--TTCT--------------TGA----------------AC-G-GGTTGTAGCTGGCT--CTTTCT--------------------------TAAGAGCA-TGTGCACGCC------T------------GGCTCAATT--------C----------CACTCCTTAACC-TCTGTGCACTT-------------------A-TTGTAGG-------TCGGTGGAGG-----------------------------------CTGATGCAAGTC----------------------AGTTTGAA---------------------------------------------------------GC--------------CTTCCTATG----------TTTT---A--TTACAA--AC--------GT-AT-------------CAGTTA-------T-AGAA------TG-T-C------------------TTAC-----TTT-----------GCTA-------T-AAT---GC-AAT---TATATACAACTTTCAGCAACGGATCTCTTGGCTCTCGCATCGATGAAGAACGCAGCGAA-ATGCGATAAGTAATGTGAATTGCAG-A-ATTCAGTG-----AATCATC-GAATCTTTGAACGCACCTTGCACCCCTTGG-TATTCCGAGG-GGTATGCCTGTTTGAGTGTCATGGT-ATTCTC-A----------ACCC-CCAA---ATTCTT---T-----ATT-GAGTCTTGGTGGGC---TTGGAC-TTGGA-GG-TT-----------GTGCTG--G----ATT---TTT-------------TCAATTCAGCTCCTC-TGAAATATATTAGTGT------G---AATCT-----------------T---------ACG---------------GATCG---------------------C-CTTCAGTGTGATAAT--------------------TGT-CTACGCTGT----------------------------------------------------------GGTTG--TG-A-------------AGTAT------------------------------------------------------------ATTTGTATTCATGC-T-TC----------T-AA----------------------TC----------------------------------------------------GTCTCTTACT----------------------------------------------TGAGAC-AA---------------------------------TTATAACT---TT-GACATCT--TGATTGT-CCGAGTTGTAGTCTAGAGAAGCATTTTCCGCGCTGGA-CCGTGTACAAG-TCTCTTGGAATAGAGCGTCATAGAGGGTGAGAATCCCGTCCATGACACGGAC-TACCAG-TGC-TTTGTGATGTGCTCTCAAAGAGTCGAGTTGTTTGGGAATGCAGCTCAAAATGGGTGGTAAATTCCATCTAAAGCTAAATATTGGCGAGAGACCGATAGCGAACAAGTACCGTGAGGGAAAGATG-AAAAGCACTTTGG-AAGAGAGTTAAACAGTACGTGAAATTGCTGAAAGGGAAACGATTGAAGTC-AGTCGCGTTATTCAGAACTCAGCCTT-AC------CTCGG----TA-TGGTGCATTTTCTGT---TTAAC-GGGCCAGCATCAGTTTTGAT----CGCCGGAAAAAGGTTAGAG-AAATGTGGCA--C--CTTC---GG--GT-GTG-TTATAGTCTCTA--ATTGTATAC-GGTGGTTGGGACTGAGG----AACTCAGTACACCT-TTA----TGGTCGGG-----------GTTC-GCCCACG--TTTGTAC-TTAGGATGCTGGCGTAATGGCTTTAAGCGACCCGTCTTGAAACACGGACCAAGGAGTCTAACATGCCTGCGAGTGTTTGGGT--GGTAAACCC-GAGCGCGYAATGAAAGTG-AA---AGTTGGG-ATCTCT-GTCGT------------GGAGAGCACCGACGCCCGGACCAGAAC-TTCT-GTGACGG----CCCTGCGGTAG-AGCATGTATGTTGGGACCCGAAAGATGGTGAACTATGCCTGAATAGGGTGAAGCCAGAGGAAACTCTGGTGGAGGCTCGTAGCGATTCTGACGTGC-AAATCGATCGTCAAATTT-GGGT-ATAGGGGTTGTCTCTCATGG-CGTGT-ATTTCCGTTGGCTCGATATCCGCACCGGTCATC-GAGTTCTTGGAGGAGTGGGGTCTCGAGTCTCTTGAGGAGAACGCACACTC-CGCGACTCCGT------GCACGAAAGTCTTCGTGAACGGTGTCTGGATGGGTGTTCACCGTGACCCGGCAAATCTGGTCAGGACGATCAAGAAGCTGCGTCGCAAGGACGACATCAGTCCCGAAGTGTCCGTCGTGCGGGATATC-CGTGAGCGAGAGCTGCGCCTGTACACAGACGCAGGACGTGTCTGTCGCCCGCTCTTCATCGTTGAGAA------CCACCACCTCGCGATCAGGAAGAAGCACATCGAGAAGAT-------------------CG------------TCAAC-----GGAATCCCCGTCT--------------------------TTGACGAGTTCGGCCAGCCGGTCTATGAGATTGATT------------CCGATAACAAAGTCACCGACAAGC---AAAAGATC------ATTCCGTATGAGTTCACGGATCTCATCAAGGATGGTGTCGTCGAGATGCTGGATGCGGAGGAAG--AGGAGACGGTCATGATTTGTATGTCGCCGGAGGATCTGGAGAACTC--------------------GCGCTTGCAAGCTGCGGGTATAGATCCGC------------------------------------------------ATACGAAGGACC----------CGACGGAG---------------TTCGACCCTGCTGCGCGAATCAAGGCTCCGACTTCAG---------CACACACTTG-GACCCATTGTGAGATTCACCCGAGTATGA-TTTTGGGCGTTTGCGCTAGCATCATTCTGCTA-----------------------------TCCTCATCAT-CGCTGGT---------------------------------------------------------------GGTACTGGTGAATTCGAGGCTGGTATCTCCAAGGATGGTCAGACCCGTGAACACGCTCTCCTTGCCTTCACCCTCGGTGTCAGGCAACTCATCGTCGCCGTCAACAAGATGGACACCACCA-------------------------------------------------------------------------------------------------------------------------------------------------------------------------------------------------------------------------------------------------------------------------------------------------------------------------------------------------------AGTGGAGCGAGGACCGTTTCAACGAAATCATCAAGGAAACCTCCACCTTCATCAAGA-----------------------------------------------------------------------------------------------AGGTCGGCTACAACCCCAAGGCCGTCGCTTTCGTCCCCATCTCTGGCTG---------------------------------------------------------------------------------------------------------------------GCACGGTGAC-------------------------------------------------------------------------------------------------------------------------------------------------------------------------------------------------------------------------------------------------------------------AACATGTTGG-------------------------------------------AGGAGTCCCCCAAGTATG--------------------------------------------------------------------------------------------TCGTGCTGCTATGA--TCGAT-TCGGTGC------------------------------GCGTTTACTGATAGCG-CTTTCTTCCTATAGCATGCCATGGTACAAGGGCTGGACTAA-----------------------------------------------GGAGACCAAGGC-CGGTGTTGTCAA--------------------------------------------------------------------------------------------------------GGGTAA---------------------------------------------------------------GA
>F10_H6040724_FIN
ACG-AG--TTCT--------------TGA----------------AC-G-GGTTGTAGCTGGCT--CTTTCT--------------------------TAAGAGCA-TGTGCACGCC------T------------GGCTCAATT--------C----------CACTCCTTAACC-TCTGTGCACTT-------------------A-TTGTAGG-------TCGGTGGAGG-----------------------------------CTGATGCAAGTC----------------------AGTTTGAA---------------------------------------------------------GC--------------CTTCCTATG----------TTTT---A--TTACAA--AC--------GT-AT-------------CAGTTA-------T-AGAA------TG-T-C------------------TTAC-----TTT-----------GCTA-------T-AAT---GC-AAT---TATATACAACTTTCAGCAACGGATCTCTTGGCTCTCGCATCGATGAAGAACGCAGCGAA-ATGCGATAAGTAATGTGAATTGCAG-A-ATTCAGTG-----AATCATC-GAATCTTTGAACGCACCTTGCACCCCTTGG-TATTCCGAGG-GGTATGCCTGTTTGAGTGTCATGGT-ATTCTC-A----------ACCC-CCAA---ATTCTT---T-----ATT-GAGTCTTGGTGGGC---TTGGAC-TTGGA-GG-TT-----------GTGCTG--G----ATT---TTT-------------TCAATTCAGCTCCTC-TGAAATATATTAGTGT------G---AATCT-----------------T---------ACG---------------GATCG---------------------C-CTTCAGTGTGATAAT--------------------TGT-CTACGCTGT----------------------------------------------------------GGTTG--TG-A-------------AGTAT------------------------------------------------------------ATTTGTATTCATGC-T-TC----------T-AA----------------------TC----------------------------------------------------GTCTCTTACT----------------------------------------------TGAGAC-AA---------------------------------TTATAACT---TT-GACATCT--TGATTGT-CCGAGTTGTAGTCTAGAGAAGCATTTTCCGCGCTGGA-CCGTGTACAAG-TCTCTTGGAATAGAGCGTCATAGAGGGTGAGAATCCCGTCCATGACACGGAC-TACCAG-TGC-TTTGTGATGTGCTCTCAAAGAGTCGAGTTGTTTGGGAATGCAGCTCAAAATGGGTGGTAAATTCCATCTAAAGCTAAATATTGGCGAGAGACCGATAGCGAACAAGTACCGTGAGGGAAAGATG-AAAAGCACTTTGGAAAGAGAGTTAAACAGTACGTGAAATTGCTGAAAGGGAAACGATTGAAGTC-AGTCGCGTTATTCAGAACTCAGCCTT-AC------CTCGG----TA-TGGTGCATTTTCTGT---TTAAC-GGGCCAGCATCAGTTTCGAT----CGCCGGAAAAAGGTTAGAG-AAATGTGGCA--C--CTTC---GG--GT-GTG-TTATAGTCTCTA--ATTGTATAC-GGTGGTTGGGACTGAGG----AACTCAGTACACCT-TTA----TGGTCGGG-----------GTTC-GCCCACG--TTTGTAC-TTAGGATGCTGGCGTAATGGCTTTAAGCGACCCGTCTTGAAACACGGACCAAGGAGTCTAACATGCCTGCGAGTGTTTGGGT--GGTAAACCC-GAGCGCGTAATGAAAGTG-AA---AGTTGGG-ATCTCT-GTCGT------------GGAGAGCACCGACGCCCGGACCAGAAC-TTCT-GTGACGG----CCCTGCGGTAG-AGCATGTATGTTGGGACCCGAAAGATGGTGAACTATGCCTGAATAGGGTGAAGCCAGAGGAAACTCTGGTGGAGGCTCGTAGCGATTCTGACGTGC-AAATCGATCGTCAAATTT-GGGT-ATAGGGGTTGTCTCTCATGG-CGTGY-ATTTCCGTTGGCTCGATATCCGCACCGGTCATC-GAGTTCTTGGAGGAGTGGGGTCTCGAGTCTCTTGAGGAGAACGCACACTC-CGCGACTCCGT------GCACGAAAGTCTTCGTGAACGGTGTCTGGATGGGTGTTCACCGTGACCCGGCAAATCTGGTCAGGACGATCAAGAAGCTGCGTCGCAAGGACGACATCAGTCCCGAAGTGTCCGTCGTGCGGGACATC-CGTGAGCGAGAGCTGCGCCTGTACACAGACGCAGGACGTGTCTGTCGCCCGCTCTTCATCGTTGAGAA------CCACCACCTCGCGATCAGGAAGAAGCACATCGAGAAGAT-------------------CG------------TCAAC-----GGAATCCCCGTCT--------------------------TTGACGAGTTCGGCCAGCCGGTCTATGAGATTGATT------------CCGATAACAAAGTCACCGACAAGC---AAAAGATC------ATTCCGTATGAGTTCACGGATCTCATCAAGGATGGTGTCGTCGAGATGCTGGATGCGGAGGAAG--AGGAGACGGTCATGATTTGTATGTCGCCGGAGGATCTGGAGAACTC--------------------GCGCTTGCAAGCTGCGGGTATAGATCCGC------------------------------------------------ATACGAAGGACC----------CGACGGAG---------------TTCGACCCTGCTGCGCGAATCAAGGCTCCGACTTCAG---------CACACACTTG-GACCCATTGTGAGATTCACCCGAGTATGA-TTTTGGGCGTTTGCGCTAGCATCATTCTGCTA-----------------------------TCCTCATCAT-CGCTGGT---------------------------------------------------------------GGTACTGGTGAATTCGAGGCTGGTATCTCCAAGGATGGTCAGACCCGTGAACACGCTCTCCTTGCATTCACCCTCGGTGTCAGGCAACTCATCGTCGCCGTCAACAAGATGGACACCACCA-------------------------------------------------------------------------------------------------------------------------------------------------------------------------------------------------------------------------------------------------------------------------------------------------------------------------------------------------------AGTGGAGCGAGGACCGTTTCAACGAAATCGTCAAGGAAACCTCCACCTTCATCAAGA-----------------------------------------------------------------------------------------------AGGTCGGTTACAACCCCAAGGCCGTCGCTTTCGTCCCCATCTCTGGCTG---------------------------------------------------------------------------------------------------------------------GCACGGTGAC-------------------------------------------------------------------------------------------------------------------------------------------------------------------------------------------------------------------------------------------------------------------AACATGTTGG-------------------------------------------AGGATTCAACCAAGTATG--------------------------------------------------------------------------------------------TCGTGCTGCTATGA--TCGGG-TCGGTGC------------------------------GCGTTTACTGATAGCG-CTTTCTTCCTATAGCATGCCATGGTACAAGGGCTGGACTAA-----------------------------------------------GGAGACCAAGGC-CGGTGTTGTCAA--------------------------------------------------------------------------------------------------------GGGTCA---------------------------------------------------------------AG
>F11_H6054716_FIN
ACG-AG--TTCT--------------TGA----------------AC-G-GGTTGTAGCTGGCT--CTTTCT--------------------------TAAGAGCA-TGTGCACGCC------T------------GGCTCAATT--------C----------CACTCCTTAACC-TCTGTGCACTT-------------------A-TTGTAGG-------TCGGTGGAGG-----------------------------------CTGATGCAAGTC----------------------AGTTTGAA---------------------------------------------------------GC--------------CTTCCTATG----------TTTT---A--TTACAA--AC--------GT-AT-------------CAGTTA-------T-AGAA------TG-T-C------------------TTAC-----TTT-----------GCTA-------T-AAT---GC-AAT---TATATACAACTTTCAGCAACGGATCTCTTGGCTCTCGCATCGATGAAGAACGCAGCGAA-ATGCGATAAGTAATGTGAATTGCAG-A-ATTCAGTG-----AATCATC-GAATCTTTGAACGCACCTTGCACCCCTTGG-TATTCCGAGG-GGTATGCCTGTTTGAGTGTCATGGT-ATTCTC-A----------ACCC-CCAA---ATTCTT---T-----ATT-GAGTCTTGGTGGGC---TTGGAC-TTGGA-GG-TT-----------GTGCTG--G----ATT---TTT-------------TCAATTCAGCTCCTC-TGAAATATATTAGTGT------G---AATCT-----------------T---------ACG---------------GATCG---------------------C-CTTCAGTGTGATAAT--------------------TGT-CTACGCTGT----------------------------------------------------------GGTTG--TG-A-------------AGTAT------------------------------------------------------------ATTTGTATTCATGC-T-TC----------T-AA----------------------TC----------------------------------------------------GTCTCTTACT----------------------------------------------TGAGAC-AA---------------------------------TTATAACT---TT-GACATCT--TGATTGT-CCGAGTTGTAGTCTAGAGAAGCATTTTCCGCGCTGGA-CCGTGTACAAG-TCTCTTGGAATAGAGCGTCATAGAGGGTGAGAATCCCGTCCATGACACGGAC-TACCAG-TGC-TTTGTGATGTGCTCTCAAAGAGTCGAGTTGTTTGGGAATGCAGCTCAAAATGGGTGGTAAATTCCATCTAAAGCTAAATATTGGCGAGAGACCGATAGCGAACAAGTACCGTGAGGGAAAGATG-AAAAGCACTTTGGAAAGAGAGTTAAACAGTACGTGAAATTGCTGAAAGGGAAACGATTGAAGTC-AGTCGCGTTATTCAGAACTCAGCCTT-AC------CTCGG----TA-TGGTGCATTTTCTGT---TTAAC-GGGCCAGCATCAGTTTCGAC----CGCCGGAAAAAGGTTAGAG-AAATGTGGCA--C--CTTC---GG--GT-GTG-TTATAGTCTCTA--ATTGTATAC-GGTGGTTGGGACTGAGG----AACTCAGTACACCT-TTA----TGGTCGGG-----------GTTC-GCCCACG--TTTGTAC-TTAGGATGCTGGCGTAATGGCTTTAAGCGACCCGTCTTGAAACACGGACCAAGGAGTCTAACATGCCTGCGAGTGTTTGGGT--GGTAAACCC-GAGCGCGTAATGAAAGTG-AA---AGTTGGG-ATCTCT-GTCGT------------GGAGAGCACCGACGCCCGGACCAGAAC-TTCT-GTGACGG----CCCTGCGGTAG-AGCATGTATGTTGGGACCCGAAAGATGGTGAACTATGCCTGAATAGGGTGAAGCCAGAGGAAACTCTGGTGGAGGCTCGTAGCGATTCTGACGTGC-AAATCGATCGTCAAATTT-GGGT-ATAGGGG--GTCTCTCATGG-CGTGT-ATTTCCGTTGGCTCGATATCCGCACCGGTCATC-GAGTTCTTGGAGGAGTGGGGTCTCGAGTCTCTTGAGGAGAACGCACACTC-CGCGACTCCGT------GCACGAAAGTCTTCGTGAACGGTGTCTGGATGGGTGTTCACCGTGACCCGGCAAATCTGGTCAGGACGATCAAGAAGCTGCGTCGCAAGGACGACATCAGTCCCGAAGTGTCCGTCGTGCGGGACATC-CGTGAGCGAGAGCTGCGCCTGTACACAGACGCAGGACGTGTCTGTCGCCCGCTCTTCATCGTTGAGAA------CCACCACCTCGCGATCAGGAAGAAGCACATCGAGAAGAT-------------------CG------------TCAAC-----GGAATCCCCGTCT--------------------------TTGACGAGTTCGGCCAGCCGGTGTATGAGATTGATT------------CCGATAACAAAGTCACCGACAAGC---AAAAGATC------ATTCCGTATGAGTTCACGGATCTCATCAAGGATGGTGTCGTCGAGATGCTGGATGCGGAGGAAG--AGGAGACGGTCATGATTTGTATGTCGCCGGAGGATCTGGAGAACTC--------------------GCGCTTGCAAGCTGCGGGTATAGATCCGC------------------------------------------------ATACGAAGGACC----------CGACGGAG---------------TTCGACCCTGCTGCGCGAATCAAGGCTCCGACTTCAG---------CACACACTTG-GACCCATTGTGAGATTCACCCGAGTATGA-TTTTGGGCGTTTGCGCTAGCATCATTCTGCTA-----------------------------TCCTCATCAT-CGCTGGT---------------------------------------------------------------GGTACTGGTGAATTCGAGGCTGGTATCTCCAAGGATGGTCAGACCCGTGAACACGCTCTCCTTGCATTCACCCTCGGTGTCAGGCAACTCATCGTCGCCGTCAACAAGATGGACACCACCA-------------------------------------------------------------------------------------------------------------------------------------------------------------------------------------------------------------------------------------------------------------------------------------------------------------------------------------------------------AGTGGAGCGAGGACCGTTTCAACGAAATCGTCAAGGAAACCTCCACCTTCATCAAGA-----------------------------------------------------------------------------------------------AGGTCGGTTACAACCCCAAGGCCGTCGCTTTCGTCCCCATCTCTGGCTG---------------------------------------------------------------------------------------------------------------------GCACGGTGAC-------------------------------------------------------------------------------------------------------------------------------------------------------------------------------------------------------------------------------------------------------------------AACATGTTGG-------------------------------------------AGGATTCAACCAAGTATG--------------------------------------------------------------------------------------------TCGTGCTGCTATGA--TCGGG-TCGGTGC------------------------------GCGTTTACTGATAGCG-CTTTCTTCCTATAGCATGCCATGGTACAAGGGCTGGACTAA-----------------------------------------------GGAGACCAAGGC-CGGTGTTGTCAA--------------------------------------------------------------------------------------------------------GGGTAA---------------------------------------------------------------GA
>F2_H7026019_POL
ACG-AG--TTCT--------------TGA----------------AC-G-GGTTGTAGCTGGCT--CTTTCT--------------------------TAAGAGCA-TGTGCACGCC------T------------GGCTCAATT--------C----------CACTCCTTAACC-TCTGTGCACTT-------------------A-TTGTAGG-------TCGGTGGAGG-----------------------------------CTGATGCAAGTC----------------------AGTTTGAA---------------------------------------------------------GC--------------CTTCCTATG----------TTTT---A--TTACAA--AC--------GT-AT-------------CAGTTA-------T-AGAA------TG-T-C------------------TTAC-----TTT-----------GCTA-------T-AAT---GC-AAT---TATATACAACTTTCAGCAACGGATCTCTTGGCTCTCGCATCGATGAAGAACGCAGCGAA-ATGCGATAAGTAATGTGAATTGCAG-A-ATTCAGTG-----AATCATC-GAATCTTTGAACGCACCTTGCACCCCTTGG-TATTCCGAGG-GGTATGCCTGTTTGAGTGTCATGGT-ATTCTC-A----------ACCC-CCAA---ATTCTT---T-----ATT-GAGTCTTGGTGGGC---TTGGAC-TTGGA-GG-TT-----------GTGCTG--G----ATT---TTT-------------TCAATTCAGCTCCTC-TGAAATATATTAGTGT------G---AATCT-----------------T---------ACG---------------GATCG---------------------C-CTTCAGTGTGATAAT--------------------TGT-CTACGCTGT----------------------------------------------------------GGTTG--TG-A-------------AGTAT------------------------------------------------------------ATTTGTATTCATGC-T-TC----------T-AA----------------------TC----------------------------------------------------GTCTCTTACT----------------------------------------------TGAGAC-AA---------------------------------TTATAACT---TT-GACATCT--TGATTGT-CCGAGTTGTAGTCTAGAGAAGCATTTTCCGCGCTGGA-CCGTGTACAAG-TCTCTTGGAATAGAGCGTCATAGAGGGTGAGAATCCCGTCCATGACACGGAC-TACCAG-TGC-TTTGTGATGTGCTCTCAAAGAGTCGAGTTGTTTGGGAATGCAGCTCAAAATGGGTGGTAAATTCCATCTAAAGCTAAATATTGGCGAGAGACCGATAGCGAACAAGTACCGTGAGGGAAAGATG-AAAAGCACTTTGGAAAGAGAGTTAAACAGTACGTGAAATTGCTGAAAGGGAAACGATTGAAGTC-AGTCGCGTTATTCAGAACTCAGCCTT-AC------CTCGG----TA-TGGTGCATTTTCTGT---TTAAC-GGGCCAGCATCAGTTTCGAT----CGCCGGAAAAAGGTTAGAG-AAATGTGGCA--C--CTTC---GG--GT-GTG-TTATAGTCTCTA--ATTGTATAC-GGTGGTTGGAACTGAGG----AACTCAGTACACCT-TTA----TGGTCGGG-----------GTTC-GCCCACG--TTTGTAC-TTAGGATGCTGGCGTAATGGCTTTAAGCGACCCGTCTTGAAACACGGACCAAGGAGTCTAACATGCCTGCGAGTGTTTGGGT--GGTAAACCC-GAGCGCGTAATGAAAGTG-AA---AGTTGGG-ATCTCT-GTCGT------------GGAGAGCACCGACGCCCGGACCAGAAC-TTCT-GTGACGG----CCCTGCGGTAG-AGCATGTATGTTGGGACCCGAAAGATGGTGAACTATGCCTGAATAGGGTGAAGCCAGAGGAAACTCTGGTGGAGGCTCGTAGCGATTCTGACGTGC-AAATCGATCGTCAAATTT-GGGT-ATAGGGGTTGTCTCTCATGG-CGTGT-ATTTCCGTTGGCTCGATATCCGCACCGGTCATC-GAGTTCTTGGAGGAGTGGGGTCTCGAGTCTCTTGAGGAGAACGCACACTC-CGCGACTCCGT------GCACGAAAGTCTTCGTGAACGGTGTCTGGATGGGTGTTCACCGTGACCCGGCAAATCTGGTCAGGACGATCAAGAAGCTGCGTCGCAAGGACGACATCAGTCCCGAAGTGTCCGTCGTGCGGGACATC-CGTGAGCGAGAGCTGCGCCTGTACACAGACGCAGGTCGTGTCTGTCGCCCGCTCTTCATCGTTGAGAA------CCACCACCTCGCGATCAGGAAGAAGCACATCGAGAAGAT-------------------CG------------TCAAC-----GGAATCCCCGTCT--------------------------TTGACGAGTTCGGCCAGCCGGTGTATGAGATTGATT------------CCGATAACAAAGTCACCGACAAGC---AAAAGATC------ATTCCGTATGAGTTCACGGATCTCATCAAGGATGGTGTCGTCGAGATGCTGGATGCGGAGGAAG--AGGAGACGGTCATGATTTGTATGTCGCCGGAGGATCTGGAGAACTC--------------------GCGCTTGCAAGCTGCGGGTATAGATCCGC------------------------------------------------ATACGAAGGACC----------CGACGGAG---------------TTCGACCCTGCTGCGCGAATCAAGGCTCCGACTTCAG---------CACACACTTG-GACCCATTGTGAGATTCACCCGAGTATGA-TTTTGGGCGTTTGCGCTAGCATCATTCTGCTA-----------------------------TCCTCATCAT-CGCTGGT---------------------------------------------------------------GGTACTGGTGAATTCGAGGCTGGTATCTCCAAGGATGGTCAGACCCGTGAACACGCTCTCCTTGCATTCACCCTCGGTGTCAGGCAACTCATCGTCGCCGTCAACAAGATGGACACCACCA-------------------------------------------------------------------------------------------------------------------------------------------------------------------------------------------------------------------------------------------------------------------------------------------------------------------------------------------------------AGTGGAGCGAGGACCGTTTCAACGAAATCGTCAAGGAAACCTCCACCTTCATCAAGA-----------------------------------------------------------------------------------------------AGGTCGGTTACAACCCCAAGGCCGTCGCTTTCGTCCCCATCTCTGGCTG---------------------------------------------------------------------------------------------------------------------GCACGGTGAC-------------------------------------------------------------------------------------------------------------------------------------------------------------------------------------------------------------------------------------------------------------------AACATGTTGG-------------------------------------------AGGATTCAACCAAGTATG--------------------------------------------------------------------------------------------TCGTGCTGCTATGA--TCGGG-TCGGTGC------------------------------GCGTTTACTGATAGCG-CTTTCTTCCTATAGCATGCCATGGTACAAGGGCTGGACTAA-----------------------------------------------GGAGACCAAGGC-CGGTGTTGTCAA--------------------------------------------------------------------------------------------------------GGGTAA---------------------------------------------------------------GA
>F3_H7029323_RUS
ACG-AG--TTCT--------------TGA----------------AC-G-GGTTGTAGCTGGCT--CTTTCT--------------------------TAAGAGCA-TGTGCACGCC------T------------GGCTCAATT--------C----------CACTCCTTAACC-TCTGTGCACTT-------------------A-TTGTAGG-------TCGGTGGAGG-----------------------------------CTGATGCAAGTC----------------------AGTTTGAA---------------------------------------------------------GC--------------CTTCCTATG----------TTTT---A--TTACAA--AC--------GT-AT-------------CAGTTA-------T-AGAA------TG-T-C------------------TTAC-----TTT-----------GCTA-------T-AAT---GC-AAT---TATATACAACTTTCAGCAACGGATCTCTTGGCTCTCGCATCGATGAAGAACGCAGCGAA-ATGCGATAAGTAATGTGAATTGCAG-A-ATTCAGTG-----AATCATC-GAATCTTTGAACGCACCTTGCACCCCTTGG-TATTCCGAGG-GGTATGCCTGTTTGAGTGTCATGGT-ATTCTC-A----------ACCC-CCAA---ATTCTT---T-----ATT-GAGTCTTGGTGGGC---TTGGAC-TTGGA-GG-TT-----------GTGCTG--G----ATT---TTT-------------TCAATTCAGCTCCTC-TGAAATATATTAGTGT------G---AATCT-----------------T---------ACG---------------GATCG---------------------C-CTTCAGTGTGATAAT--------------------TGT-CTACGCTGT----------------------------------------------------------GGTTG--TG-A-------------AGTAT------------------------------------------------------------ATTTGTATTCATGC-T-TC----------T-AA----------------------TC----------------------------------------------------GTCTCTTACT----------------------------------------------TGAGAC-AA---------------------------------TTATAACT---TT-GACATCT--TGATTGT-CCGAGTTGTAGTCTAGAGAAGCATTTTCCGCGCTGGA-CCGTGTACAAG-TCTCTTGGAATAGAGCGTCATAGAGGGTGAGAATCCCGTCCATGACACGGAC-TACCAG-TGC-TTTGTGATGTGCTCTCAAAGAGTCGAGTTGTTTGGGAATGCAGCTCAAAATGGGTGGTAAATTCCATCTAAAGCTAAATATTGGCGAGAGACCGATAGCGAACAAGTACCGTGAGGGAAAGATG-AAAAGCACTTTGGAAAGAGAGTTAAACAGTACGTGAAATTGCTGAAAGGGAAACGATTGAAGTC-AGTCGCGTTATTCAGAACTCAGCCTT-AC------CTCGG----TA-TGGTGCATTTTCTGT---TTAAC-GGGCCAGCATCAGTTTCGAT----CGCCGGAAAAAGGTTAGAG-AAATGTGGCA--C--CTTC---GG--GT-GTG-TTATAGTCTCTA--ATTGTATAC-GGTGGTTGGGACTGAGG----AACTCAGTACACCT-TTA----TGGTCGGG-----------GTTC-GCCCACG--TTTGTAC-TTAGGATGCTGGCGTAATGGCTTTAAGCGACCCGTCTTGAAACACGGACCAAGGAGTCTAACATGCCTGCGAGTGTTTGGGT--GGTAAACCC-GAGCGCGTAATGAAAGTG-AA---AGTTGGG-ATCTCT-GTCGT------------GGAGAGCACCGACGCCCGGACCAGAAC-TTCT-GTGACGG----CCCTGCGGTAG-AGCATGTATGTTGGGACCCGAAAGATGGTGAACTATGCCTGAATAGGGTGAAGCCAGAGGAAACTCTGGTGGAGGCTCGTAGCGATTCTGACGTGC-AAATCGATCGTCAAATTT-GGGT-ATAGGGGTTGTCTCTCATGG-CGTGT-ATTTCCGTTGGCTCGATATCCGCACCGGTCATC-GAGTTCTTGGAGGAGTGGGGTCTCGAGTCTCTTGAGGAGAACGCACACTC-CGCGACTCCGT------GCACGAAAGTCTTCGTGAACGGTGTCTGGATGGGTGTTCACCGTGACCCGGCAAATCTGGTCAGGACGATCAAGAAGCTGCGTCGCAAGGACGACATCAGTCCCGAAGTGTCCGTCGTGCGGGATATC-CGTGAGCGAGAGCTGCGCCTGTACACAGACGCAGGACGTGTCTGTCGCCCGCTCTTCATCGTTGAGAA------CCACCACCTCGCGATCAGGAAGAAGCACATCGAGAAGAT-------------------CG------------TCAAC-----GGAATCCCCGTCT--------------------------TTGACGAGTTCGGCCAGCCGGTCTATGAGATTGATT------------CCGATAACAAAGTCACCGACAAGC---AAAAGATC------ATTCCGTATGAGTTCACGGATCTCATCAAGGATGGTGTCGTCGAGATGCTGGATGCGGAGGAAG--AGGAGACGGTCATGATTTGTATGTCGCCGGAGGATCTGGAGAACTC--------------------GCGCTTGCAAGCTACGGGTATAGATCCGC------------------------------------------------ATACGAAGGACC----------CGACGGAG---------------TTCGACCCTGCTGCGCGAATCAAGGCTCCAACTTCAG---------CACACACTTG-GACCCATTGTGAGATTCACCCGAGTATGA-TTTTGGGCGTTTGCGCTAGCATCATTCTGCTA-----------------------------TCCTCATCAT-CGCTGGT---------------------------------------------------------------GGTACTGGTGAATTCGAGGCTGGTATCTCCAAGGATGGTCAGACCCGTGAACACGCTCTCCTTGCATTCACCCTCGGTGTCAGGCAACTCATCGTCGCCGTCAACAAGATGGACACCACCA-------------------------------------------------------------------------------------------------------------------------------------------------------------------------------------------------------------------------------------------------------------------------------------------------------------------------------------------------------AGTGGAGCGAGGACCGTTTCAACGAAATCGTCAAGGAAACCTCCACCTTCATCAAGA-----------------------------------------------------------------------------------------------AGGTCGGTTACAACCCCAAGGCCGTCGCTTTCGTCCCCATCTCTGGCTG---------------------------------------------------------------------------------------------------------------------GCACGGTGAC-------------------------------------------------------------------------------------------------------------------------------------------------------------------------------------------------------------------------------------------------------------------AACATGTTGG-------------------------------------------AGGATTCAACCAAGTATG--------------------------------------------------------------------------------------------TCGTGCTGCTATGA--TGGGG-TCGGTGC------------------------------GCGTTTACTGATAGCG-CTTTCTTCCTATAGCATGCCATGGTACAAGGGCTGGACTAA-----------------------------------------------GGAGACCAAGGC-CGGTGTTGTCAA--------------------------------------------------------------------------------------------------------GGGTAA---------------------------------------------------------------GA
>F8_H6015632_FIN
ACG-AG--TTCT--------------TGA----------------AC-G-GGTTGTAGCTGGCT--CTTTCT--------------------------TAAGAGCA-TGTGCACGCC------T------------GGCTCAATT--------C----------CACTCCTTAACC-TCTGTGCACTT-------------------A-TTGTAGG-------TCGGTGGAGG-----------------------------------CTGATGCAAGTC----------------------AGTTTGAA---------------------------------------------------------GC--------------CTTCCTATG----------TTTT---A--TTACAA--AC--------GT-AT-------------CAGTTA-------T-AGAA------TG-T-C------------------TTAC-----TTT-----------GCTA-------T-AAT---GC-AAT---TATATACAACTTTCAGCAACGGATCTCTTGGCTCTCGCATCGATGAAGAACGCAGCGAA-ATGCGATAAGTAATGTGAATTGCAG-A-ATTCAGTG-----AATCATC-GAATCTTTGAACGCACCTTGCACCCCTTGG-TATTCCGAGG-GGTATGCCTGTTTGAGTGTCATGGT-ATTCTC-A----------ACCC-CCAA---ATTCTT---T-----ATT-GAGTCTTGGTGGGC---TTGGAC-TTGGA-GG-TT-----------GTGCTG--G----ATT---TTT-------------TCAATTCAGCTCCTC-TGAAATATATTAGTGT------G---AATCT-----------------T---------ACG---------------GATCG---------------------C-CTTCAGTGTGATAAT--------------------TGT-CTACGCTGT----------------------------------------------------------GGTTG--TG-A-------------AGTAT------------------------------------------------------------ATTTGTATTCATGC-T-TC----------T-AA----------------------TC----------------------------------------------------GTCTCTTACT----------------------------------------------TGAGAC-AA---------------------------------TTATAACT---TT-GACATC----------------------------------------------------------------------------------------------------------------T-TACCAG-TGC-TTTGTGATGTGCTCTCAAAGAGTCGAGTTGTTTGGGAATGCAGCTCAAAATGGGTGGTAAATTCCATCTAAAGCTAAATATTGGCGAGAGACCGATAGCGAACAAGTACCGTGAGGGAAAGATG-AAAAGCACTTTGGAAAGAGAGTTAAACAGTACGTGAAATTGCTGAAAGGGAAACGATTGAAGTC-AGTCGCGTTATTCAGAACTCAGCCTT-AC------CTCGG----TA-TGGTGCATTTTCTGT---TTAAC-GGGCCAGCATCAGTTTTGAT----CGCCGGAAAAAGGTTAGAG-AAATGTGGCA--C--CTTC---GG--GT-GTG-TTATAGTCTCTA--ATTGTATAC-GGTGGTTGGRACTGAGG----AACTCAGTACACCT-TTA----TGGTCGGG-----------GTTC-GCCCACG--TTTGTAC-TTAGGATGCTGGCGTAATGGCTTTAAGCGACCCGTCTTGAAACACGGACCAAGGAGTCTAACATGCCTGCGAGTGTTTGGGT--GGTAAACCC-GAGCGCGTAATGAAAGTG-AA---AGTTGGG-ATCTCT-GTCGT------------GGAGAGCACCGACGCCCGGACCAGAAC-TTCT-GTGACGG----CCCTGCGGTAG-AGCATGTATGTTGGGACCCGAAAGATGGTGAACTATGCCTGAATAGGGTGAAGCCAGAGGAAACTCTGGTGGAGGCTCGTAGCGATTCTGACGTGC-AAATCGATCGTCAAATTT-GGGT-ATAGGG-TTGTCTCTCATGG-CGTGT-ATTTCCGTTGGCTCGATATCCGCACCGGTCATC-GAGTTCTTGGAGGAGTGGGGTCTCGAGTCTCTTGAGGAGAACGCACACTC-CGCGACTCCGT------GCACGAAAGTCTTCGTGAACGGTGTCTGGATGGGTGTTCACCGTGACCCGGCAAATCTGGTCAGGACGATCAAGAAGCTGCGTCGCAAGGACGACATCAGTCCCGAAGTGTCCGTCGTGCGGGACATC-CGTGAGCGAGAGCTGCGCCTGTACACAGACGCAGGACGTGTCTGTCGCCCGCTCTTCATCGTTGAGAA------CCACCACCTCGCGATCAGGAAGAAGCACATCGAGAAGAT-------------------CG------------TCAAC-----GGAATCCCCGTCT--------------------------CCGACGAGTTCGGCCAGCCGGTCTATGAGATTGATT------------CCGATAACAAAGTCACCGACAAGC---AAAAGATC------ATTCCGTATGAGTTCACGGATCTCATCAAGGATGGTGTCGTCGAGATGCTGGATGCGGAGGAAG--AGGAGACGGTCATGATTTGTATGTCGCCGGAGGATCTGGAGAACTC--------------------GCGCTTGCAAGCTGCGGGTATAGATCCGC------------------------------------------------ATACGAAGGACC----------CGACGGAG---------------TTCGACCCTGCTGCGCGAATCAAGGCTCCGACTTCAG---------CACACACTTG-GACCCATTGTGAGATTCACCCGAGTATGA-TTTTGGGCGTTTGCGCTAGCATCATTCTGCTA-----------------------------TCCTCATCAT-CGCTGGT---------------------------------------------------------------GGTACTGGTGAATTCGAGGCTGGTATCTCCAAGGATGGTCAGACCCGTGAACACGCTCTCCTTGCATTCACCCTCGGTGTCAGGCAACTCATCGTCGCCGTCAACAAGATGGACACCACCA-------------------------------------------------------------------------------------------------------------------------------------------------------------------------------------------------------------------------------------------------------------------------------------------------------------------------------------------------------AGTGGAGCGAGGACCGTTTCAACGAAATCGTCAAGGAAACCTCCACCTTCATCAAGA-----------------------------------------------------------------------------------------------AGGTCGGTTACAACCCCAAGGCCGTCGCTTTCGTCCCCATCTCTGGCTG---------------------------------------------------------------------------------------------------------------------GCACGGTGAC-------------------------------------------------------------------------------------------------------------------------------------------------------------------------------------------------------------------------------------------------------------------AACATGTTGG-------------------------------------------AGGATTCAACCAAGTATG--------------------------------------------------------------------------------------------TCGTGCTGCTATGA--TCGGG-TCGGTGC------------------------------GCGTTTACTGATAGCG-CTTTCTTCCTATAGCATGCCATGGTACAAGGGCTGGACTAA-----------------------------------------------GGAGACCAAGGC-CGGTGTTGTCAA--------------------------------------------------------------------------------------------------------GG---------------------------------------------------------------------
>F9_H6054622_FIN
-----------------------------------------------------------------------T--------------------------TAAGAGCA-TGTGCACGCC------T------------GGCTCAATT--------C----------CACTCCTTAACC-TCTGTGCACTT-------------------A-TTGTAGG-------TCGGTGGAGG-----------------------------------CTGATGCAAGTC----------------------AGTTTGAA---------------------------------------------------------GC--------------CTTCCTATG----------TTTT---A--TTACAA--AC--------GT-AT-------------CAGTTA-------T-AGAA------TG-T-C------------------TTAC-----TTT-----------GCTA-------T-AAT---GC-AAT---TATATACAACTTTCAGCAACGGATCTCTTGGCTCTCGCATCGATGAAGAACGCAGCGAA-ATGCGATAAGTAATGTGAATTGCAG-A-ATTCAGTG-----AATCATC-GAATCTTTGAACGCACCTTGCACCCCTTGG-TATTCCGAGG-GGTATGCCTGTTTGAGTGTCATGGT-ATTCTC-A----------ACCC-CCAA---ATTCTT---T-----ATT-GAGTCTTGGTGGGC---TTGGAC-TTGGA-GG-TT-----------GTGCTG--G----ATT---TTT-------------TCAATTCAGCTCCTC-TGAAATATATTAGTGT------G---AATCT-----------------T---------ACG---------------GATCG---------------------C-CTTCAGTGTGATAAT--------------------TGT-CTACGCTGT----------------------------------------------------------GGTTG--TG-A-------------AGTAT------------------------------------------------------------ATTTGTATTCATGC-T-TC----------T-AA----------------------TC----------------------------------------------------GTCTCTTACT----------------------------------------------TGAGAC-AA---------------------------------TTATAACT---TT-GACATCT--TGATTGT-CCGAGTTGTAGTCTAGAGAAGCATTTTCCGCGCTGGA-CCGTGTACAAG-TCTCTTGGAATAGAGCGTCATAGAGGGTGAGAATCCCGTCCATGACACGGAC-TACCAG-TGC-TTTGTGATGTGCTCTCAAAGAGTCGAGTTGTTTGGGAATGCAGCTCAAAATGGGTGGTAAATTCCATCTAAAGCTAAATATTGGCGAGAGACCGATAGCGAACAAGTACCGTGAGGGAAAGATG-AAAAGCACTTTGGAAAGAGAGTTAAACAGTACGTGAAATTGCTGAAAGGGAAACGATTGAAGTC-AGTCGCGTTATTCAGAACTCAGCCTT-AC------CTCGG----TA-TGGTGCATTTTCTGT---TTAAC-GGGCCAGCATCAGTTTCGAT----CGCCGGAAAAAGGTTAGAG-AAATGTGGCA--C--CTTC---GG--GT-GTG-TTATAGTCTCTA--ATTGTATAC-GGTGGTTGGGACTGAGG----AACTCAGTACACCT-TTA----TGGTCGGG-----------GTTC-GCCCACG--TTTGTAC-TTAGGATGCTGGCGTAATGGCTTTAAGCGACCCGTCTTGAAACACGGACCAAGGAGTCTAACATGCCTGCGAGTGTTTGGGT--GGTAAACCC-GAGCGCGTAATGAAAGTG-AA---AGTTGGG-ATCTCT-GTCGT------------GGAGAGCACCGACGCCCGGACCAGAAC-TTCT-GTGACGG----CCCTGCGGTAG-AGCATGTATGTTGGGACCCGAAAGATGGTGAACTATGCCTGAATAGGGTGAAGCCAGAGGAAACTCTGGTGGAGGCTCGTAGCGATTCTGACGTGC-AAATCGATCGTCAAATTT-GGGT-ATAGGGGTTGTCTCTCATGG-CGTGT-ATTTCCGTTGGCTCGATATCCGCACCGGTCATC-GAGTTCTTGGAGGAGTGGGGTCTCGAGTCTCTTGAGGAGAACGCACACTC-CGCGACTCCGT------GCACGAAAGTCTTCGTGAACGGTGTCTGGATGGGTGTTCACCGTGACCCGGCAAATCTGGTCAGGACGATCAAGAAGCTGCGTCGCAAGGACGACATCAGTCCCGAAGTGTCCGTCGTGCGGGACATC-CGTGAGCGAGAGCTGCGCCTGTACACAGACGCAGGACGTGTCTGTCGACCACTTTTCATCGTTGAGAA------CCACCACCTCGCGATCAGGAAGAAGCACATCGAGAAGAT-------------------CG------------TCAAC-----GGAATCCCCGTCT--------------------------TTGACGAGTTCGGCCAGCCGGTCTATGAGATTGATT------------CCGATAACAAAGTCACCGACAAGC---AAAAGATC------ATTCCGTATGAGTTCACGGATCTCATCAAGGATGGTGTCGTCGAGATGCTGGATGCGGAGGAAG--AGGAGACGGTCATGATTTGTATGTCGCCGGAGGATCTGGAGAACTC--------------------GCGCTTGCAAGCTGCGGGTATAGATCCGC------------------------------------------------ATACGAAGGACC----------CGACGGAG---------------TTCGACCCTGCTGCGCGAATCAAGGCTCCGACTTCAG---------CACACACTTG-GACCCATTGTGAGATTCACCCGAGTATGA-TTTTGGGCGTTTGCGCTAGCATCATTCTGCTA-----------------------------TCCTCATCAT-CGCTGGT---------------------------------------------------------------GGTACTGGTGAATTCGAGGCTGGTATCTCCAAGGATGGTCAGACCCGTGAACACGCTCTCCTTGCATTCACCCTCGGTGTCAGGCAACTCATCGTCGCCGTCAACAAGATGGACACCACCA-------------------------------------------------------------------------------------------------------------------------------------------------------------------------------------------------------------------------------------------------------------------------------------------------------------------------------------------------------AGTGGAGCGAGGACCGTTTCAACGAAATCGTCAAGGAAACCTCCACCTTCATCAAGA-----------------------------------------------------------------------------------------------AGGTCGGTTACAACCCCAAGGCCGTCGCTTTCGTCCCCATCTCTGGCTG---------------------------------------------------------------------------------------------------------------------GCACGGTGAC-------------------------------------------------------------------------------------------------------------------------------------------------------------------------------------------------------------------------------------------------------------------AACATGTTGG-------------------------------------------AGGATTCAACCAAGTATG--------------------------------------------------------------------------------------------TCGTGCTGCTATGA--TCGGG-TCGGTGC------------------------------GCGTTTACTGATAGCG-CTTTCTTCCTATAGCATGCCATGGTACAAGGGCTGGACTAA-----------------------------------------------GGAGACCAAGGC-CGGTGTTGTCAA--------------------------------------------------------------------------------------------------------GGGTAA---------------------------------------------------------------GA
>69689_NOR
ACG-AG--TTCT--------------TGA----------------AC-G-GGTTGTAGCTGGCT--CTTTCT--------------------------TAAGAGCA-TGTGCACGCC------T------------GGCTCAATT--------C----------CACTCCTTAACC-TCTGTGCACTT-------------------A-TTGTAGG-------TCGGTGGAGG-----------------------------------CTGATGCAAGTC----------------------AGTTTGAA---------------------------------------------------------GC--------------CTTCCTATG----------TTTT---A--TTACAA--AC--------GT-AT-------------CAGTTA-------T-AGAA------TG-T-C------------------TTAC-----TTT-----------GCTA-------T-AAT---GC-AAT---TATATACAACTTTCAGCAACGGATCTCTTGGCTCTCGCATCGATGAAGAACGCAGCGAA-ATGCGATAAGTAATGTGAATTGCAG-A-ATTCAGTG-----AATCATC-GAATCTTTGAACGCACCTTGCACCCCTTGG-TATTCCGAGG-GGTATGCCTGTTTGAGTGTCATGGT-ATTCTC-A----------ACCC-CCAA---ATTCTT---T-----ATT-GAGTCTTGGTGGGC---TTGGAC-TTGGA-GG-TT-----------GTGCTG--G----ATT---TTT-------------TCAATTCAGCTCCTC-TGAAATATATTAGTGT------G---AATCT-----------------T---------ACG---------------GATCG---------------------C-CTTCAGTGTGATAAT--------------------TGT-CTACGCTGT----------------------------------------------------------GGTTG--TG-A-------------AGTAT------------------------------------------------------------ATTTGTATTCATGC-T-TC----------T-AA----------------------TC----------------------------------------------------GTCTCTTACT----------------------------------------------TGAGAC-AA---------------------------------TTATAACT---TT-RACATCT--TGATTGT-CCGAGTTGTAGTCTAGAGAAGCATTTTCCGCGCTGGA-CCGTGTACAAG-TCTCTTGGAATAGAGCGTCATAGAGGGTGAGAATCCCGTCCATGACACGGAC-TACCAG-TGC-TTTGTGATGTGCTCTCAAAGAGTCGAGTTGTTTGGGAATGCAGCTCAAAATGGGTGGTAAATTCCATCTAAAGCTAAATATTGGCGAGAGACCGATAGCGAACAAGTACCGTGAGGGAAAGATG-AAAAGCACTTTGGAAAGAGAGTTAAACAGTACGTGAAATTGCTGAAAGGGAAACGATTGAAGTC-AGTCGCGTTATTCAGAACTCAGCCTT-AC------CTCGG----TA-TGGTGCATTTTCTGT---TTAAC-GGGCCAGCATCMGTTTCGAT----CGCCGGAAAAAGGTTAGAG-AAATGTGGCA--C--CTTC---GG--GT-GTG-TTATAGTCTCTA--ATTGTATAC-GGTGGTTGGGACTGAGG----AACTCAGTACACCT-TTA----TGGTCGGG-----------GTTC-GCCCACG--TTTGTAC-TTAGGATGCTGGCGTAATGGCTTTAAGCGACCCGTCTTGAAACACGGACCAAGGAGTCTAACATGCCTGCGAGTGTTTGGGT--GGTAAACCC-GAGCGCGTAATGAAAGTG-AA---AGTTGGG-ATCTCT-GTCGT------------GGAGAGCACCGACGCCCGGACCAGAAC-TTCT-GTGACGG----CCCTGCGGTAG-AGCATGTATGTTGGGACCCGAAAGATGGTGAACTATGCCTGAATAGGGTGAAGCCAGAGGAAACTCTGGTGGAGGCTCGTAGCGATTCTGACGTGC-AAATCGATCGTCAAATTT-GGGT-ATAGGGGTTGTCTCTCATGG-CGTGY-ATTTCCGTTGGCTCGATATCCGCACCGGTCATC-GAGTTCTTGGAGGAGTGGGGTCTCGAGTCTCTTGAGGAGAACGCACACTC-CGCGACTCCGT------GCACGAAAGTCTTCGTGAACGGTGTCTGGATGGGTGTTCACCGTGACCCGGCAAATCTGGTCAGGACGATCAAGAAGCTGCGTCGCAAGGACGACATCAGTCCCGAAGTGTCCGTCGTGCGGGAYATC-CGTGAGCGAGAGCTGCGCCTGTACACAGACGCAGGACGTGTCTGTCGCCCGCTCTTCATCGTTGAGAA------CCACCACCTCGCGATCAGGAAGAAGCACATCGAGAAGAT-------------------CG------------TCAAC-----GGAATCCCCGTCT--------------------------TTGACGAGTTCGGCCAGCCGGTGTATGAGATTGATT------------CCGATAACAAAGTCACCGACAAGC---AAAAGATC------ATTCCGTATGAGTTCACGGATCTCATCAAGGATGGTGTCGTCGAGATGCTGGAYGCGGAGGAAG--AGGAGACGGTCATGATTTGTATGTCGCCGGAGGATCTGGAGAACTC--------------------GCGCTTGCAAGCTGCGGGTATAGATCCGC------------------------------------------------ATACGAAGGACC----------CGACGGAG---------------TTCGACCCTGCTGCGCGAATCAAGGCTCCGACTTCAG---------CACACACTTG-GACCCATTGTGAGATTCACCCGAGTATGA-TTTTGGGCGTTTGCGCTAGCATCATTCTGCTA-----------------------------TCCTCATCAT-CGCTGGT---------------------------------------------------------------GGTACTGGTGAATTCGAGGCTGGTATCTCCAAGGATGGTCAGACCCGTGAACACGCTCTCCTTGCATTCACCCTCGGTGTCAGGCAACTCATCGTCGCCGTCAACAAGATGGACACCACCA-------------------------------------------------------------------------------------------------------------------------------------------------------------------------------------------------------------------------------------------------------------------------------------------------------------------------------------------------------AGTGGAGCGAGGACCGTTTCAACGAAATCGTCAAGGAAACCTCCACCTTCATCAAGA-----------------------------------------------------------------------------------------------AGGTCGGTTACAACCCCAAGGCCGTCGCTTTCGTCCCCATCTCTGGCTG---------------------------------------------------------------------------------------------------------------------GCACGGTGAC-------------------------------------------------------------------------------------------------------------------------------------------------------------------------------------------------------------------------------------------------------------------AACATGTTGG-------------------------------------------AGGATTCAACCAAGTATG--------------------------------------------------------------------------------------------TCGTGCTGCTATGA--TCGGG-TCGGTGC------------------------------GCGTTTACTGATAGCG-CTTTCTTCCTATAGCATGCCATGGTACAAGGGCTGGACTAA-----------------------------------------------GGAGACCAAGGC-CGGTGTTGTCAA--------------------------------------------------------------------------------------------------------GGGTAA---------------------------------------------------------------GA
>230773_NOR
ACG-AG--TTCT--------------TGA----------------AC-G-GGTTGTAGCTGGCT--CTTTCT--------------------------TAAGAGCA-TGTGCACGCC------T------------GGCTCAATT--------C----------CACTCCTTAACC-TCTGTGCACTT-------------------A-TTGTAGG-------TCGGTGGAGG-----------------------------------CTGATGCAAGTC----------------------AGTTTGAA---------------------------------------------------------GC--------------CTTCCTATG----------TTTT---A--TTACAA--AC--------GT-AT-------------CAGTTA-------T-AGAA------TG-T-C------------------TTAC-----TTT-----------GCTA-------T-AAT---GC-AAT---TATATACAACTTTCAGCAACGGATCTCTTGGCTCTCGCATCGATGAAGAACGCAGCGAA-ATGCGATAAGTAATGTGAATTGCAG-A-ATTCAGTG-----AATCATC-GAATCTTTGAACGCACCTTGCACCCCTTGG-TATTCCGAGG-GGTATGCCTGTTTGAGTGTCATGGT-ATTCTC-A----------ACCC-CCAA---ATTCTT---K-----ATT-GAGTCTTGGTGGGC---TTGGAC-TTGGA-GG-TT-----------GTGCTG--G----ATT---TTT-------------TCAATTCAGCTCCTC-TGAAATATATTAGTGT------G---AATCT-----------------T---------ACG---------------GATCG---------------------C-CTTCAGTGTGATAAT--------------------TGT-CTACGCTGT----------------------------------------------------------GGTTG--TG-A-------------AGTAT------------------------------------------------------------ATTTGTATTCATGC-T-TC----------T-AA----------------------TC----------------------------------------------------GTCTCTTACT----------------------------------------------TGAGAC-AA---------------------------------TTATAACT---TT-GACATCT--TGATTGT-CCGAGTTGTAGTCTAGAGAAGCATTTTCCGCGCTGGA-CCGTGTACAAG-TCTCTTGGAATAGAGCGTCATAGAGGGTGAGAATCCCGTCCATGACACGGAC-TACCAG-TGC-TTTGTGATGTGCTCTCAAAGAGTCGAGTTGTTTGGGAATGCAGCTCAAAATGGGTGGTAAATTCCATCTAAAGCTAAATATTGGCGAGAGACCGATAGCGAACAAGTACCGTGAGGGAAAGATG-AAAAGCACTTTGGAAAGAGAGTTAAACAGTACGTGAAATTGCTGAAAGGGAAACGATTGAAGTC-AGTCGCGTTATTCAGAACTCAGCCTT-AC------CTCGG----TA-TGGTGCATTTTCTGT---TTAAC-GGGCCAGCATCAGTTTCGAT----CGCCGGAAAAAGGTTAGAG-AAATGTGGCA--C--CTTC---GG--GT-GTG-TTATAGTCTCTA--ATTGTATAC-GGTGGTTGGGACTGAGG----AACTCAGTACACCT-TTA----TGGTCGGG-----------GTTC-GCCCACG--TTTGTAC-TTAGGATGCTGGCGTAATGGCTTTAAGCGACCCGTCTTGAAACACGGACCAAGGAGTCTAACATGCCTGCGAGTGTTTGGGT--GGTAAACCC-GAGCGCGTAATGAAAGTG-AA---AGTTGGG-ATCTCT-GTCGT------------GGAGAGCACCGACGCCCGGACCAGAAC-TTCT-GTGACGG----CCCTGCGGTAG-AGCATGTATGTTGGGACCCGAAAGATGGTGAACTATGCCTGAATAGGGTGAAGCCAGAGGAAACTCTGGTGGAGGCTCGTAGCGATTCTGACGTGC-AAATCGATCGTCAAATTT-GGGT-ATAGGGGTTGTCTCTCATGG-CGTGY-ATTTCCGTTGGCTCGATATCCGCACCGGTCATC-GAGTTCTTGGAGGAGTGGGGTCTCGAGTCTCTTGAGGAGAACGCACACTC-CGCGACTCCGT------GCACGAAAGTCTTCGTGAACGGTGTCTGGATGGGTGTTCACCGTGACCCRGCAAATCTGGTCAGGACGATCAAGAAGCTGCGTCGCAAGGACGACATCAGTCCCGAAGTGTCCGTCGTGCGGGACATC-CGTGAGCGAGAGCTGCGCCTRTACACAGACGCAGGACGTGTCTGTCGCCCGCTCTTCATCGTTGAGAA------CCACCACCTCGCGATCAGGAAGAAGCACATCGAGAAGAT-------------------CG------------TCAAC-----GGAATCCCCGTCT--------------------------TTGACGAGTTCGGCCAGCCGGTSTATGAGATTGATT------------CCGATAACAAAGTCACCGACAAGC---AAAAGATC------ATTCCGTATGAGTTCACGGATCTCATCAAGGATGGTGTCGTCGAGATGCTGGATGCGGAGGAAG--AGGAGACGGTCATGATTTGTATGTCGCCGGAGGATCTGGAGAACTC--------------------GCGCTTGCAAGCTGCGGGTATAGATCCGC------------------------------------------------ATACGAAGGACC----------CGACGGAG---------------TTCGACCCTGCTGCGCGAATCAAGGCTCCGACTTCAG---------CACACACTTG-GACCCATTGTGAGATTCACCCGAGTATGA-TTTTGGGCGTTTGCGCTAGCATCATTCTGCTA-----------------------------TCCTCATCAT-CGCTGGT---------------------------------------------------------------GGTACTGGTGAATTCGAGGCTGGTATCTCCAAGGATGGTCAGACCCGTGAACACGCTCTCCTTGCATTCACCCTCGGTGTCAGGCAACTCATCGTCGCCGTCAACAAGATGGACACCACCA-------------------------------------------------------------------------------------------------------------------------------------------------------------------------------------------------------------------------------------------------------------------------------------------------------------------------------------------------------AGTGGAGCGAGGACCGTTTCAACGAAATCGTCAAGGAAACCTCCACCTTCATCAAGA-----------------------------------------------------------------------------------------------AGGTCGGTTACAACCCCAAGGCCGTCGCTTTCGTCCCCATCTCTGGCTG---------------------------------------------------------------------------------------------------------------------GCACGGTGAC-------------------------------------------------------------------------------------------------------------------------------------------------------------------------------------------------------------------------------------------------------------------AACATGTTGG-------------------------------------------AGGATTCAACCAAGTATG--------------------------------------------------------------------------------------------TCGTGCTGCTATGA--TCGGG-TCGGTGC------------------------------GCGTTTACTGATAGCG-CTTTCTTCCTATAGCATGCCATGGTACAAGGGCTGGACTAA-----------------------------------------------GGAGACCAAGGC-CGGTGTTGTCAA--------------------------------------------------------------------------------------------------------GGGTAA---------------------------------------------------------------GA
>Kout4_CZE
ACG-AG--TTCT--------------TGA----------------AC-G-GGTTGTAGCTGGCT--CTTTCT--------------------------TAAGAGCA-TGTGCACGCC------T------------GGCTCAATT--------C----------CACTCCTTAACC-TCTGTGCACTT-------------------A-TTGTAGG-------TCGGTGGAGG-----------------------------------CTGATGCAAGTC----------------------AGTTTGAA---------------------------------------------------------GC--------------CTTCCTATG----------TTTT---A--TTACAA--AC--------GT-AT-------------CAGTTA-------T-AGAA------TG-T-C------------------TTAC-----TTT-----------GCTA-------T-AAT---GC-AAT---TATATACAACTTTCAGCAACGGATCTCTTGGCTCTCGCATCGATGAAGAACGCAGCGAA-ATGCGATAAGTAATGTGAATTGCAG-A-ATTCAGTG-----AATCATC-GAATCTTTGAACGCACCTTGCACCCCTTGG-TATTCCGAGG-GGTATGCCTGTTTGAGTGTCATGGT-ATTCTC-A----------ACCC-CCAA---ATTCTT---T-----ATT-GAGTCTTGGTGGGC---TTGGAC-TTGGA-GG-TT-----------GTGCTG--G----ATT---TTT-------------TCAATTCAGCTTCTC-TGAAATATATTAGTGT------G---AATCT-----------------T---------ACG---------------GATCG---------------------C-CTTCAGTGTGATAAT--------------------TGT-CTACGCTGT----------------------------------------------------------GGTTG--TG-A-------------AGTAT------------------------------------------------------------ATTTGTATTCATGC-T-TC----------T-AA----------------------TC----------------------------------------------------GTCTCTTACT----------------------------------------------TGAGAC-AA---------------------------------TTATAACT---TT-GACATCT--TGATTGT-CCGAGTTGTAGTCTAGAGAAGCATTTTCCGCGCTGGA-CCGTGTACAAG-TCTCTTGGAATAGAGCGTCATAGAGGGTGAGAATCCCGTCCATGACACGGAC-TACCAG-TGC-TTTGTGATGTGCTCTCAAAGAGTCGAGTTGTTTGGGAATGCAGCTCAAAATGGGTGGTAAATTCCATCTAAAGCTAAATATTGGCGAGAGACCGATAGCGAACAAGTACCGTGAGGGAAAGATG-AAAAGCACTTTGGAAAGAGAGTTAAACAGTACGTGAAATTGCTGAAAGGGAAACGATTGAAGTC-AGTCGCGTTATTCAGAACTCAGCCTT-AC------CTCGG----TA-TGGTGCATTTTCTGT---TTAAC-GGGCCAGCATCAGTTTCGAT----CGCCGGAAAAAGGTTAGAG-AAATGTGGCA--C--CTTC---GG--GT-GTG-TTATAGTCTCTA--ATTGTATAC-GGTGGTTGGGACTGAGG----AACTCAGTACACCT-TTA----TGGTCGGG-----------GTTC-GCCCACG--TTTGTAC-TTAGGATGCTGGCGTAATGGCTTTAAGCGACCCGTCTTGAAACACGGACCAAGGAGTCTAACATGCCTGCGAGTGTTTGGGT--GGTAAACCC-GAGCGCGCAATGAAAGTG-AA---AGTTGGG-ATCTCT-GTCGT------------GGAGAGCACCGACGCCCGGACCAGAAC-TTCT-GTGACGG----CCCTGCGGTAG-AGCATGTATGTTGGGACCCGAAAGATGGTGAACTATGCCTGAATAGGGTGAAGCCAGAGGAAACTCTGGTGGAGGCTCGTAGCGATTCTGACGTGC-AAATCGATCGTCAAATTT-GG----------TTGTCTCTCATGG-CGTGT-ATTTCCGTTGGCTCGATATCCGCACCGGTCATC-GAGTTCTTGGAGGAGTGGGGTCTCGAGTCTCTTGAGGAGAACGCACACTC-CGCGACTCCGT------GCACGAAAGTCTTCGTGAACGGTGTCTGGATGGGTGTTCACCGTGACCCGGCAAATCTGGTCAGGACGATCAAGAAGCTGCGTCGCAAGGACGACATCAGTCCCGAAGTGTCCGTCGTGCGGGACATC-CGTGAGCGAGAGCTGCGCCTGTACACAGAYGCAGGACGTGTCTGTCGCCCGCTCTTCATCGTTGAGAA------CCACCACCTCGCGATCAGGAAGAAGCACATCGAGAAGAT-------------------CG------------TCAAC-----GGAATCCCCGTCT--------------------------TTGACGAGTTCGGCCAGCCGGTGTATGAGATTGATT------------CCGATAACAAAGTCACCGACAAGC---AAAAGATC------ATTCCGTATGAGTTCACGGATCTCATCAAGGATGGTGTCGTCGAGATGCTGGATGCGGAGGAAG--AGGAGACGGTCATGATTTGTATGTCGCCGGAGGATCTGGAGAACTC--------------------GCGCTTGCAAGCTGCGGGTATAGATCCGC------------------------------------------------ATACGAAGGACC----------CGACGGAG---------------TTCGACCCTGCTGCGCGAATCAAGGCTCCGACTTCAG---------CACACACTTG-GACCCATTGTGAGATTCACCCGAGTATGA-TTTTGGGCGTTTGCGCTAGCATCATTCTGCTA-----------------------------TCCTCATCAT-CGCTGGT---------------------------------------------------------------GGTACTGGTGAATTCGAGGCTGGTATCTCCAAGGATGGTCAGACCCGTGAACACGCTCTCCTTGCCTTCACCCTCGGTGTCAGGCAACTCATCGTCGCCGTCAACAAGATGGACACCACCA-------------------------------------------------------------------------------------------------------------------------------------------------------------------------------------------------------------------------------------------------------------------------------------------------------------------------------------------------------AGTGGAGCGAGGACCGTTTCAACGAAATCATCAAGGAAACCTCCACCTTCATCAAGA-----------------------------------------------------------------------------------------------AGGTCGGCTACAACCCCAAGGCCGTCGCTTTCGTCCCCATCTCTGGCTG---------------------------------------------------------------------------------------------------------------------GCACGGTGAC-------------------------------------------------------------------------------------------------------------------------------------------------------------------------------------------------------------------------------------------------------------------AACATGTTGG-------------------------------------------AGGAGTCCCCCAAGTATG--------------------------------------------------------------------------------------------TCGTGCTGCTATGA--TCGAT-TCGGTGC------------------------------GCGTTTACTKATAGCG-CTTTCTTCCTATAGCATGCCATGGTACAAGGGCTGGACTAA-----------------------------------------------GGAGACCAAGGC-CGGTGTTGTCAA--------------------------------------------------------------------------------------------------------GGGTAA---------------------------------------------------------------GA
>MT_ALB
ACG-AG--TTCT--------------TGA----------------AC-G-GGTTGTAGCTGGCT--CTTTCT--------------------------TAAGAGCA-TGTGCACGCC------T------------GGCTCAATT--------C----------CACTCCTTAACC-TCTGTGCACTT-------------------A-TTGTAGG-------TCGGTGGAGG-----------------------------------CTGATGCAAGTC----------------------AGTTTGAA---------------------------------------------------------GC--------------CTTCCTATG----------TTTT---A--TTACAA--AC--------GT-AT-------------CAGTTA-------T-AGAA------TG-T-C------------------TTAC-----TTT-----------GCTA-------T-AAT---GC-AAT---TATATACAACTTTCAGCAACGGATCTCTTGGCTCTCGCATCGATGAAGAACGCAGCGAA-ATGCGATAAGTAATGTGAATTGCAG-A-ATTCAGTG-----AATCATC-GAATCTTTGAACGCACCTTGCACCCCTTGG-TATTCCGAGG-GGTATGCCTGTTTGAGTGTCATGGT-ATTCTC-A----------ACCC-CCAA---ATTCTT---T-----ATT-GAGTCTTGGTGGGC---TTGGAC-TTGGA-GG-TT-----------GTGCTG--G----ATT---TTT-------------TCAATTCAGCTCCTC-TGAAATATATTAGTGT------G---AATCT-----------------T---------ACG---------------GATCG---------------------C-CTTCAGTGTGATAAT--------------------TGT-CTACGCTGT----------------------------------------------------------GGTTG--TG-A-------------AGTAT------------------------------------------------------------ATTTGTATTCATGC-T-TC----------T-AA----------------------TC----------------------------------------------------GTCTCTTACT----------------------------------------------TGAGAC-AA---------------------------------TCATAACT---TT-GACATCT--TGATTGT-CCGAGTTGTAGTCTAGAGAAGCATTTTCCGCGCTGGA-TCGTGTACAAG-TCTCTTGGAATAGAGCGTCATAGAGGGTGAGAATCCCGTCCATGACACGGAC-TACCAG-TGC-TTTGTGATGTGCTCTCAAAGAGTCGAGTTGTTTGGGAATGCAGCTCAAAATGGGTGGTAAATTCCATCTAAAGCTAAATATTGGCGAGAGACCGATAGCGAACAAGTACCGTGAGGGAAAGATG-AAAAGCACTTTGGAAAGAGAGTTAAACAGTACGTGAAATTGCTGAAAGGGAAACGATTGAAGTC-AGTCGCGTTATTCAGAACTCAGCCTT-AC------CTCGG----TA-TGGTGCATTTTCTGT---TTAAC-GGGCCAGCATCAGTTTCGAT----CGCCGGAAAAAGGTTAGAG-AAATGTGGCA--C--CTTC---GG--GT-GTG-TTATAGTCTCTA--ATTGTATAC-GGTGGTTGGGACTGAGG----AACTCAGTACACCT-TTA----TGGTCGGG-----------GTTC-GCCCACG--TTTGTAC-TTAGGATGCTGGCGTAATGGCTTTAAGCGACCCGTCTTGAAACACGGACCAAGGAGTCTAACATGCCTGCGAGTGTTTGGGT--GGTAAACCC-GAGCGCGTAATGAAAGTG-AA---AGTTGGG-ATCTCT-GTCGT------------GGAGAGCACCGACGCCCGGACCAGAAC-TTCT-GTGACGG----CCCTGCGGTAG-AGCATGTATGTTGGGACCCGAAAGATGGTGAACTATGCCTGAATAGGGTGAAGCCAGAGGAAACTCTGGTGGAGGCTCGTAGCGATTCTGACGTGC-AAATCGATCGTCAAATTT-GGGT-ATAGGG-TTGTCTCTCATGG-CGTGT-ATTTCCGTTGGCTCGATATCCGCACCGGTCATC-GAGTTCTTGGAGGAGTGGGGTCTCGAGTCTCTTGAGGAGAACGCACACTC-CGCGACTCCGT------GCACGAAAGTCTTCGTGAACGGTGTCTGGATGGGTGTTCACCGTGACCCGGCAAATCTGGTCAGGACGATCAAGAAGCTGCGTCGCAAGGACGACATCAGTCCCGAAGTGTCCGTCGTGCGGGAYATC-CGTGAGCGAGAGCTGCGCCTGTACACAGACGCAGGACGTGTCTGTCGCCCGCTCTTCATCGTTGAGAA------CCACCACCTCGCGATCAGGAAGAAGCACATCGAGAAGAT-------------------CG------------TCAAC-----GGACTCCCCGTCT--------------------------TTGACGAGTTCGGCCAGCCGGTGTATGAGATTGATT------------CCGATAACAAAGTCACCGACAAGC---AAAAGATC------ATTCCGTATGAGTTCACGGATCTCATCAAGGATGGTGTCGTCGAGATGCTGGATGCGGAGGAAG--AGGAGACGGTCATGATTTGTATGTCGCCGGAGGATCTGGAGAACTC--------------------GCGMTTGCAAGCTGCGGGTATAGATCCGC------------------------------------------------ATACGAAGGACC----------CGACGGAG---------------TTCGACCCTGCTGCGCGAATCAAGGCTCCGACTTCAG---------CACACACTTG-GACCCATTGTGAGATTCACCCGAGTATGA-TTTTGGGCGTTTGCGCTAGCATCATTCTGCTA-----------------------------TCCTCATCAT-CGCTGGT---------------------------------------------------------------GGTACTGGTGAATTCGAGGCTGGTATCTCCAAGGATGGTCAGACCCGTGAACACGCTCTCCTTGCCTTCACCCTCGGTGTCAGGCAACTCATCGTCGCCGTCAACAAGATGGACACCACCA-------------------------------------------------------------------------------------------------------------------------------------------------------------------------------------------------------------------------------------------------------------------------------------------------------------------------------------------------------AGTGGAGCGAGGACCGTTTCAACGAAATCATCAAGGAAACCTCCACCTTCATCAAGA-----------------------------------------------------------------------------------------------AGGTCGGCTACAACCCCAAGGCCGTCGCTTTCGTCCCCATCTCTGGCTG---------------------------------------------------------------------------------------------------------------------GCACGGTGAC-------------------------------------------------------------------------------------------------------------------------------------------------------------------------------------------------------------------------------------------------------------------AACATGTTGG-------------------------------------------AGGAGTCCCCCAAGTATG--------------------------------------------------------------------------------------------TCGTGCTGCTATGA--TCGAT-TCGGTGC------------------------------GCGTTTACTAATAGCG-CTTTCTTCCTATAGCATGCCATGGTACAAGGGCTGGACTAA-----------------------------------------------GGAGACCAAGGC-CGGTGTTGTCAA--------------------------------------------------------------------------------------------------------GGGTAA---------------------------------------------------------------GA
>68241_NOR
ACG-AG--TTCT--------------TGA----------------AC-G-GGTTGTAGCTGGCT--CTTTYT--------------------------TAAGAGCA-TGTGCACGCC------T------------GGCTCAATT--------C----------CACTCCTTAACC-TCTGTGCACTT-------------------A-TTGTAGG-------TCGGTGGAGG-----------------------------------CTGRYGCAAGTC----------------------AGTTTGAA---------------------------------------------------------GC--------------CTTCCTATG----------TTTT---A--TTACAA--AC--------GT-AT-------------CAGTTA-------T-AGAA------TG-T-C------------------TTAC-----TTT-----------GCTA-------T-AAT---GC-AAT---TATATACAACTTTCAGCAACGGATCTCTTGGCTCTCGCATCGATGAAGAACGCAGCGAA-ATGCGATAAGTAATGTGAATTGCAG-A-ATTCAGTG-----AATCATC-GAATCTTTGAACGCACCTTGCACCCCTTGG-TATTCCGAGG-GGTATGCCTGTTTGAGTGTCATGGT-ATTCTC-A----------ACCC-CCAA---ATTCTT---T-----ATT-GAGTCTTGGTGGGC---TTGGAC-TTGGA-GG-TT-----------GTGCTG--G----ATT---TTT-------------TCAATTCAGCTCCTC-TGAAATATATTAGTGT------G---AATCT-----------------T---------ACG---------------GATCG---------------------C-CTTCAGTGTGATAAT--------------------TGT-CTACGCTGT----------------------------------------------------------GGTTG--TG-A-------------AGTAT------------------------------------------------------------ATTTGTATTCATGC-T-TC----------T-AA----------------------TC----------------------------------------------------GTCTCTTACT----------------------------------------------TGAGAC-AA---------------------------------TTATAACT---TT-GACATCT--TGATTGT-CCGAGTTGTAGTCTAGAGAAGCATTTTCCGCGCTGGA-CCGTGTACAAG-TCTCTTGGAATAGAGCGTCATAGAGGGTGAGAATCCCGTCCATGACACGGAC-TACCAG-TGC-TTTGTGATGTGCTCTCAAAGAGTCGAGTTGTTTGGGAATGCAGCTCAAAATGGGTGGTAAATTCCATCTAAAGCTAAATATTGGCGAGAGACCGATAGCGAACAAGTACCGTGAGGGAAAGATG-AAAAGCACTTTGGAAAGAGAGTTAAACAGTACGTGAAATTGCTGAAAGGGAAACGATTGAAGTC-AGTCGCGTTATTCAGAACTCAGCCTT-AC------CTCGG----TA-TGGTGCATTTTCTGT---TTAAC-GGGCCAGCATCAGTTTYGAT----CGCCGGAAAAAGGTTAGAG-AAATGTGGCA--C--CTTC---GG--GT-GTG-TTATAGTCTCTA--ATTGTATAY-GGTGGTTGGRACTGAGG----AACTCAGTACACCT-TTA----TGGTCGGG-----------GTTC-GCCCACG--TTTGTAC-TTAGGATGCTGGCGTAATGGCTTTAAGCGACCCGTCTTGAAACACGGACCAAGGAGTCTAACATGCCTGCGAGTGTTTGGGT--GGTAAACCC-GAGCGCGTAATGAAAGTG-AA---AGTTGGG-ATCTCT-GTCGT------------GGAGAGCACCGACGCCCGGACCAGAAC-TTCT-GTGACGG----CCCTGCGGTAG-AGCATGTATGTTGGGACCCGAAAGATGGTGAACTATGCCTGAATAGGGTGAAGCCAGAGGAAACTCTGGTGGAGGCTCGTAGCGATTCTGACGTGC-AAATCGATCGTCAAATTT-GGGT-ATAGGGGTTGTCTCTCATGG-CGTGC-ATTTCCGTTGGCTCGATATCCGCACCGGTCATC-GAGTTCTTGGAGGAGTGGGGTCTCGAGTCTCTTGAGGAGAACGCACACTC-CGCGACTCCGT------GCACGAAAGTCTTCGTGAACGGTGTCTGGATGGGTGTTCACCGTGACCCGGCAAATCTGGTCAGGACGATCAAGAAGCTGCGTCGCAAGGACGACATCAGTCCCGAAGTGTCCGTCGTGCGGGACATC-CGTGAGCGAGAGCTGCGCCTGTACACAGACGCAGGACGTGTCTGTCGCCCGCTCTTCATCGTTGAGAA------CCACCACCTCGCGATCAGGAAGAAGCACATCGAGAAGAT-------------------CG------------TCAAC-----GGAATCCCCGTCT--------------------------TTGACGAGTTCGGCCAGCCGGTGTATGAGATTGATT------------CCGATAACAAAGTCACCGACAAGC---AAAAGATC------ATTCCGTATGAGTTCACGGATCTCATCAAGGATGGTGTCGTCGAGATGCTGGACGCGGAGGAAG--AGGAGACGGTCATGATTTGTATGTCGCCGGAGGATCTGGAGAACTC--------------------GCGCTTGCAAGCTGCGGGTATAGATCCGC------------------------------------------------ATACGAAGGACC----------CGACGGAG---------------TTCGACCCTGCTGCGCGAATCAAGGCTCCGACTTCAG---------CACACACTTG-GACCCATTGTGAGATTCACCCGAGTATGA-TTTTGGGCGTTTGCGCTAGCATCATTCTGCTA-----------------------------TCCTCATCAT-CGCTGGT---------------------------------------------------------------GGTACTGGTGAATTCGAGGCTGGTATCTCCAAGGATGGTCAGACCCGTGAACACGCTCTCCTTGCATTCACCCTCGGTGTCAGGCAACTCATCGTCGCCGTCAACAAGATGGACACCACCA-------------------------------------------------------------------------------------------------------------------------------------------------------------------------------------------------------------------------------------------------------------------------------------------------------------------------------------------------------AGTGGAGCGAGGACCGTTTCAACGAAATCGTCAAGGAAACCTCCACCTTCATCAAGA-----------------------------------------------------------------------------------------------AGGTCGGTTACAACCCCAAGGCCGTCGCTTTCGTCCCCATCTCTGGCTG---------------------------------------------------------------------------------------------------------------------GCACGGTGAC-------------------------------------------------------------------------------------------------------------------------------------------------------------------------------------------------------------------------------------------------------------------AACATGTTGG-------------------------------------------AGGATTCAACCAAGTATG--------------------------------------------------------------------------------------------TCGTGCTGCTATGA--TCGGG-TCGGTGC------------------------------GCGTTTACTGATAGCG-CTTTCTTCCTATAGCATGCCATGGTACAAGGGCTGGACTAA-----------------------------------------------GGAGACCAAGGC-CGGTGTTGTCAA--------------------------------------------------------------------------------------------------------GGGTAA---------------------------------------------------------------GA
>Kout_3_RUS
ACG-AG--TTCT--------------TGA----------------AC-G-GGTTGTAGCTGGCT--CTTTYT--------------------------TAAGAGCA-TGTGCACGCC------T------------GGCTCAATT--------C----------CACTCCTTAACC-TCTGTGCACTT-------------------A-TTGTAGG-------TCGGTGGAGG-----------------------------------CTGRYGCAAGTC----------------------AGTTTGAA---------------------------------------------------------GC--------------CTTCCTATG----------TTTT---A--TTACAA--AC--------GT-AT-------------CAGTTA-------T-AGAA------TG-T-C------------------TTAC-----TTT-----------GCTA-------T-AAT---GC-AAT---TATATACAACTTTCAGCAACGGATCTCTTGGCTCTCGCATCGATGAAGAACGCAGCGAA-ATGCGATAAGTAATGTGAATTGCAG-A-ATTCAGTG-----AATCATC-GAATCTTTGAACGCACCTTGCACCCCTTGG-TATTCCGAGG-GGTATGCCTGTTTGAGTGTCATGGT-ATTCTC-A----------ACCC-CCAA---ATTCTT---T-----ATT-GAGTCTTGGTGGGC---TTGGAC-TTGGA-GG-TT-----------GTGCTG--G----ATT---TTT-------------TCAATTCAGCTCCTC-TGAAATATATTAGTGT------G---AATCT-----------------T---------ACG---------------GATCG---------------------C-CTTCAGTGTGATAAT--------------------TGT-CTACGCTGT----------------------------------------------------------GGTTG--TG-A-------------AGTAT------------------------------------------------------------ATTTGTATTCATGC-T-TC----------T-AA----------------------TC----------------------------------------------------GTCTCTTACT----------------------------------------------TGAGAC-AA---------------------------------TTATAACT---TT-GACATCT--TGATTGT-CCGAGTTGTAGTCTAGAGAAGCATTTTCCGCGCTGGA-CCGTGTACAAG-TCTCTTGGAATAGAGCGTCATAGAGGGTGAGAATCCCGTCCATGACACGGAC-TACCAG-TGC-TTTGTGATGTGCTCTCAAAGAGTCGAGTTGTTTGGGAATGCAGCTCAAAATGGGTGGTAAATTCCATCTAAAGCTAAATATTGGCGAGAGACCGATAGCGAACAAGTACCGTGAGGGAAAGATG-AAAAGCACTTTGGAAAGAGAGTTAAACAGTACGTGAAATTGCTGAAAGGGAAACGATTGAAGTC-AGTCGCGTTATTCAGAACTCAGCCTT-AC------CTCGG----TA-TGGTGCATTTTCTGT---TTAAC-GGGCCAGCATCAGTTTCGAT----CGCCGGAAAAAGGTTAGAG-AAATGTGGCA--C--CTTC---GG--GT-GTG-TTATAGTCTCTA--ATTGTATAY-GGTGGTTGGGACTGAGG----AACTCAGTACACCT-TTA----TGGTCGGG-----------GTTC-GCCCACG--TTTGTAC-TTAGGATGCTGGCGTAATGGCTTTAAGCGACCCGTCTTGAAACACGGACCAAGGAGTCTAACATGCCTGCGAGTGTTTGGGT--GGTAAACCC-GAGCGCGTAATGAAAGTG-AA---AGTTGGG-ATCTCT-GTCGT------------GGAGAGCACCGACGCCCGGACCAGAAC-TTCT-GTGACGG----CCCTGCGGTAG-AGCATGTATGTTGGGACCCGAAAGATGGTGAACTATGCCTGAATAGGGTGAAGCCAGAGGAAACTCTGGTGGAGGCTCGTAGCGATTCTGACGTGC-AAATCGATCGTCAAATTT-GGGT-ATAGGGGTTGTCTCTCATGG-CGTGT-ATTTCCGTTGGCTCGATATCCGCACCGGTCATC-GAGTTCTTGGAGGAGTGGGGTCTCGAGTCTCTTGAGGAGAACGCACACTC-CGCGACTCCGT------GCACGAAAGTCTTCGTGAACGGTGTCTGGATGGGTGTTCACCGTGACCCGGCAAATCTGGTCAGGACGATCAAGAAGCTGCGTCGCAAGGACGACATCAGTCCCGAAGTGTCCGTCGTGCGGGACATC-CGTGAGCGAGAGCTGCGCCTGTACACAGACGCAGGACGTGTCTGTCGCCCGCTCTTCATCGTTGAGAA------CCACCACCTCGCGATCAGGAAGAAGCACATCGAGAAGAT-------------------CG------------TCAAC-----GGAATCCCCGTCT--------------------------TTGACGAGTTCGGCCAGCCGGTGTATGAGATTGATT------------CCGATAACAAAGTCACCGACAAGC---AAAAGATC------ATTCCGTATGAGTTCACGGATCTCATCAAGGATGGTGTCGTCGAGATGCTGGACGCGGAGGAAG--AGGAGACGGTCATGATTTGTATGTCGCCGGAGGATCTGGAGAACTC--------------------GCGCTTGCAAGCTGCGGGTATAGATCCGC------------------------------------------------ATACGAAGGACC----------CGACGGAG---------------TTCGACCCTGCTGCGCGAATCAAGGCTCCGACTTCAG---------CACACACTTG-GACCCATTGTGAGATTCACCCGAGTATGA-TTTTGGGCGTTTGCGCTAGCATCATTCTGCTA-----------------------------TCCTCATCAT-CGCTGGT---------------------------------------------------------------GGTACTGGTGAATTCGAGGCTGGTATCTCCAAGGATGGTCAGACCCGTGAACACGCTCTCCTTGCATTCACCCTCGGTGTCAGGCAACTCATCGTCGCCGTCAACAAGATGGACACCACCA-------------------------------------------------------------------------------------------------------------------------------------------------------------------------------------------------------------------------------------------------------------------------------------------------------------------------------------------------------AGTGGAGCGAGGACCGTTTCAACGAAATCGTCAAGGAAACCTCCACCTTCATCAAGA-----------------------------------------------------------------------------------------------AGGTCGGTTACAACCCCAAGGCCGTCGCTTTCGTCCCCATCTCTGGCTG---------------------------------------------------------------------------------------------------------------------GCACGGTGAC-------------------------------------------------------------------------------------------------------------------------------------------------------------------------------------------------------------------------------------------------------------------AACATGTTGG-------------------------------------------AGGATTCAACCAAGTATG--------------------------------------------------------------------------------------------TCGTGCTGCTATGA--TCGGG-TCGGTGC------------------------------GCGTTTACTGATAGCG-CTTTCTTCCTATAGCATGCCATGGTACAAGGGCTGGACTAA-----------------------------------------------GGAGACCAAGGC-CGGTGTTGTCAA--------------------------------------------------------------------------------------------------------GGGTAA---------------------------------------------------------------GA
>286068_NOR
ACG-AGT-TTCT--------------TGA----------------AC-G-GGTTGTAGCTGGCTTCTTTTCT--------------------------TAAGAGCA-TGTGCACGCC------T------------GGCTCAATT--------C----------CACTCCTTAACC-TCTGTGCACTT-------------------A-TTGTAGG-------TCGGTGGAGG-----------------------------------CTGATGCAAGTC----------------------AGTTTGAA---------------------------------------------------------GC--------------CTTCCTATG----------TTTT---A--TTACAA--AC--------GT-AT-------------CAGTTA-------T-AGAA------TG-T-C------------------TTAC-----TTT-----------GCTA-------T-AAT---GC-AAT---TATATACAACTTTCAGCAACGGATCTCTTGGCTCTCGCATCGATGAAGAACGCAGCGAA-ATGCGATAAGTAATGTGAATTGCAG-A-ATTCAGTG-----AATCATC-GAATCTTTGAACGCACCTTGCACCCCTTGG-TATTCCGAGG-GGTATGCCTGTTTGAGTGTCATGGT-ATTCTC-A----------ACCC-CCAA---ATTCTT---T-----ATT-GAGTCTTGGTGGGC---TTGGAC-TTGGA-GG-TT-----------GTGCTG--G----ATT---TTT-------------TCAATTCAGCTCCTC-TGAAATATATTAGTGT------G---AATCT-----------------T---------ACG---------------GATCG---------------------C-CTTCAGTGTGATAAT--------------------TGT-CTACGCTGT----------------------------------------------------------GGTTG--TG-A-------------AGTAT------------------------------------------------------------ATTTGTATTCATGC-T-TC----------T-AA----------------------TC----------------------------------------------------GTCTCTTACT----------------------------------------------TGAGAC-AA---------------------------------TTATAACT---TT-GACATCT--TGATTGT-CCGAGTTGTAGTCTAGAGAAGCATTTTCCGCGCTGGA-CCGTGTACAAG-TCTCTTGGAATAGAGCGTCATAGAGGGTGAGAATCCCGTCCATGACACGGAC-TACCAG-TGC-TTTGTGATGTGCTCTCAAAGAGTCGAGTTGTTTGGGAATGCAGCTCAAAATGGGTGGTAAATTCCATCTAAAGCTAAATATTGGCGAGAGACCGATAGCGAACAAGTACCGTGAGGGAAAGATG-AAAAGCACTTTGGAAAGAGAGTTAAACAGTACGTGAAATTGCTGAAAGGGAAACGATTGAAGTC-AGTCGCGTTATTCAGAACTCAGCCTT-AC------CTCGG----TA-TGGTGCATTTTCTGT---TTAAC-GGGCCAGCATCAGTTTCGAT----CGCCGGAAAAAGGTTAGAG-AAATGTGGCA--C--CTTC---GG--GT-GTG-TTATAGTCTCTA--ATTGTATAC-GGTGGTTGGGACTGAGG----AACTCAGTACACCT-TTA----TGGTCGGG-----------GTTC-GCCCACG--TTTGTAC-TTAGGATGCTGGCGTAATGGCTTTAAGCGACCCGTCTTGAAACACGGACCAAGGAGTCTAACATGCCTGCGAGTGTTTGGGT--GGTAAACCC-GAGCGCGTAATGAAAGTG-AA---AGTTGGG-ATCTCT-GTCGT------------GGAGAGCACCGACGCCCGGACCAGAAC-TTCT-GTGACGG----CCCTGCGGTAG-AGCATGTATGTTGGGACCCGAAAGATGGTGAACTATGCCTGAATAGGGTGAAGCCAGAGGAAACTCTGGTGGAGGCTCGTAGCGATTCTGACGTGC-AAATCGATCGTCAAATTT-GGGT-ATAGGGGTTGTCTCTCATGG-CGTGT-ATTTCCGTTGGCTCGATATCCGCACCGGTCATC-GAGTTCTTGGAGGAGTGGGGTCTCGAGTCTCTTGAGGAGAACGCACACTC-CGCGACTCCGT------GCACGAAAGTCTTCGTGAACGGTGTCTGGATGGGTGTTCACCGTGACCCGGCAAATCTGGTCAGGACGATCAAGAAGCTGCGTCGCAAGGACGACATCAGTCCCGAAGTGTCCGTCGTGCGGGACATC-CGTGAGCGAGAGCTGCGCCTGTACACAGACGCAGGACGTGTCTGTCGCCCGCTCTTCATCGTTGAGAA------CCACCACCTCGCGATCAGGAAGAAGCACATCGAGAAGAT-------------------CG------------TCAAC-----GGAATCCCCGTCT--------------------------TTGACGAGTTCGGCCAGCCGGTGTATGAGATTGATT------------CCGATAACAAAGTCACCGACAAGC---AAAAGATC------ATTCCGTATGAGTTCACGGATCTCATCAAGGATGGTGTCGTCGAGATGCTGGATGCGGAGGAAG--AGGAGACGGTCATGATTTGTATGTCGCCGGAGGATCTGGAGAACTC--------------------GCGCTTGCAAGCTGCGGGTATAGATCCGC------------------------------------------------ATACGAAGGACC----------CGACGGAG---------------TTCGACCCTGCTGCGCGAATCAAGGCTCCGACTTCAG---------CACACACTTG-GACCCATTGTGAGATTCACCCGAGTATGA-TTTTGGGCGTTTGCGCTAGCATCATTCTGCTA-----------------------------TCCTCATCAT-CGCTGGT---------------------------------------------------------------GGTACTGGTGAATTCGAGGCTGGTATCTCCAAGGATGGTCAGACCCGTGAACACGCTCTCCTTGCATTCACCCTCGGTGTCAGGCAACTCATCGTCGCCGTCAACAAGATGGACACCACCA-------------------------------------------------------------------------------------------------------------------------------------------------------------------------------------------------------------------------------------------------------------------------------------------------------------------------------------------------------AGTGGAGCGAGGACCGTTTCAACGAAATCGTCAAGGAAACCTCCACCTTCATCAAGA-----------------------------------------------------------------------------------------------AGGTCGGTTACAACCCCAAGGCCGTCGCTTTCGTCCCCATCTCTGGCTG---------------------------------------------------------------------------------------------------------------------GCACGGTGAC-------------------------------------------------------------------------------------------------------------------------------------------------------------------------------------------------------------------------------------------------------------------AACATGTTGG-------------------------------------------AGGATTCAACCAAGTATG--------------------------------------------------------------------------------------------TCGTGCTGCTATGA--TCGGG-TCGGTGC------------------------------GCGTTTACTGATAGCG-CTTTCTTCCTATAGCATGCCATGGTACAAGGGCTGGACTAA-----------------------------------------------GGAGACCAAGGC-CGGTGTTGTCAA--------------------------------------------------------------------------------------------------------GGGTAA---------------------------------------------------------------GA
>BRNU631521_CZE
--------------------------------------------------------------------------------------------------------------------------------------------------------------------------------------GCACTT-------------------A-TTGTAGG-------TCGGTGGAGG-----------------------------------CTGATGCAAGTC----------------------AGTTTGAA---------------------------------------------------------GC--------------CTTCCTATG----------TTTT---A--TTACAA--AC--------GT-AT-------------CAGTTA-------T-AGAA------TG-T-C------------------TTAC-----TTT-----------GCTA-------T-AAT---GC-AAT---TATATACAACTTTCAGCAACGGATCTCTTGGCTCTCGCATCGATGAAGAACGCAGCGAA-ATGCGATAAGTAATGTGAATTGCAG-A-ATTCAGTG-----AATCATC-GAATCTTTGAACGCACCTTGCACCCCTTGG-TATTCCGAGG-GGTATGCCTGTTTGAGTGTCATGGT-ATTCTC-A----------ACCC-CCAA---ATTCTT---T-----ATT-GAGTCTTGGTGGGC---TTGGAC-TTGGA-GG-TT-----------GTGCTG--G----ATT---TTT-------------TCAATTCAGCTCCTC-TGAAATATATTAGTGT------G---AATCT-----------------T---------ACG---------------GATCG---------------------C-CTTCAGTGTGATAAT--------------------TGT-CTACGCTGT----------------------------------------------------------GGTTG--TG-A-------------AGTAT------------------------------------------------------------ATTTGTATTCATGC-T-TC----------T-AA----------------------TC----------------------------------------------------GTCTCTTTCT----------------------------------------------TGAGAC-AA---------------------------------TTATAACT---TT-GACATC---------------------------------------------------GTGTACAAG-TCTCTTGGAATAGAGCGTCATAGAGGGTGAGAATCCCGTCCATGACACGGAC-TACCAG-TGC-TTTGTGATGTGCTCTCAAAGAGTCGAGTTGTTTGGGAATGCAGCTCAAAATGGGTGGTAAATTCCATCTAAAGCTAAATATTGGCGAGAGACCGATAGCGAACAAGTACCGTGAGGGAAAGATG-AAAAGCACTTTGGAAAGAGAGTTAAACAGTACGTGAAATTGCTGAAAGGGAAACGATTGAAGTC-AGTCGCGTTATTCAGAACTCAGCCTT-AC------CTCGG----TA-TGGTGCATTTTCTGT---TTAAC-GGGCCAGCATCAGTTTCGAT----CGCCGGAAAAAGGTTAGAG-AAATGTGGCA--C--CTTC---GG--GT-GTG-TTATAGTCTCTA--ATTGTATAC-GGTGGTTGGGACTGAGG----AACTCAGTACACCT-TTA----TGGTCGGG-----------GTTC-GCCCACG--TTTGTAC-TTAGGATGCTGGCGTAATGGCTTTAAGCGACCCGTCTTGAAACACGGACCAAGGAGTCTAACATGCCTGCGAGTGTTTGGGT--GGTAAACCC-GAGCGCGTAATGAAAGTG-AA---AGTTGGG-ATCTCT-GTCGT------------GGAGAGCACCGACGCCCGGACCAGAAC-TTCT-GTGACGG----CCCTGCGGTAG-AGCATGTATGTTGGGACCCGAAAGATGGTGAACTATGCCTGAATAGGGTGAAGCCAGAGGAAACTCTGGTGGAGGCTCGTAGCGATTCTGACGTGC-AAATCGATCGTCAAATTT-GGGT-ATAGGGG--------------------ATTTCCGTTGGCTCGATATCCGCACCGGTCATC-GAGTTCTTGGAGGAGTGGGGTCTCGAGTCTCTTGAGGAGAACGCACACTC-CGCGACTCCGT------GCACGAAAGTCTTCGTGAACGGTGTCTGGATGGGTGTTCACCGTGACCCGGCAAATCTGGTCAGGACGATCAAGAAGCTGCGTCGCAAGGACGACATCAGTCCCGAAGTGTCCGTCGTGCGGGATATC-CGTGAGCGAGAGCTGCGCCTGTACACAGACGCAGGACGTGTCTGTCGCCCGCTCTTCATCGTTGAGAA------CCACCACCTCGCGATCAGGAAGAAGCACATCGAGAAGAT-------------------CG------------TCAAC-----GGAATCCCCGTCT--------------------------TTGACGAGTTCGGCCAGCCGGTCTATGAGATTGATT------------CCGATAACAAAGTCACCGACAAGC---AAAAGATC------ATTCCGTATGAGTTCACGGATCTCATCAAGGATGGTGTCGTCGAGATGCTGGATGCGGAGGAAG--AGGAGACGGTCATGATTTGTATGTCGCCGGAGGATCTGGAGAACTC--------------------GCGCTTGCAAGCTGCGGGTATAGATCCGC------------------------------------------------ATACGAAGGACC----------CGACGGAG---------------TTCGACCCTGCTGCGCGAATCAAGGCTCCGACTTCAG---------CACACACTTG-GACCCATTGTGAGATTCACCCGAGTATGA-TTTTGGGCGTTTGCGCTAGCATCATTCTGCTA-----------------------------TCCTCATCAT-CGCTGGT---------------------------------------------------------------GGTACTGGTGAATTCGAGGCTGGTATCTCCAAGGATGGTCAGACCCGTGAACACGCTCTCCTTGCCTTCACCCTCGGTGTCAGGCAACTCATCGTCGCCGTCAACAAGATGGACACCACCA-------------------------------------------------------------------------------------------------------------------------------------------------------------------------------------------------------------------------------------------------------------------------------------------------------------------------------------------------------AGTGGAGCGAGGACCGTTTCAACGAAATCATCAAGGAAACCTCCACCTTCATCAAGA-----------------------------------------------------------------------------------------------AGGTCGGCTACAACCCCAAGGCCGTCGCTTTCGTCCCCATCTCTGGCTG---------------------------------------------------------------------------------------------------------------------GCACGGTGAC-------------------------------------------------------------------------------------------------------------------------------------------------------------------------------------------------------------------------------------------------------------------AACATGTTGG-------------------------------------------AGGAGTCCCCCAAGTATG--------------------------------------------------------------------------------------------TCGTGCTGCTATGA--TCGAT-TCGGTGC------------------------------GCGTTTACTGATAGCG-CTTTCTTCCTATAGCATGCCATGGTACAAGGGCTGGACTAA-----------------------------------------------GGAGACCAAGGC-CGGTGTTGTCAA--------------------------------------------------------------------------------------------------------GGGTAA---------------------------------------------------------------GA
>BRNM705020_HUN
ACG-AG--TTCT--------------TGA----------------AC-G-GGTTGTAGCTGGCT--CTTTCT--------------------------TAAGAGCA-TGTGCACGCC------T------------GGCTCAATT--------C----------CACTCCTTAACC-TCTGTGCACTT-------------------A-TTGTAGG-------TCGGTGGAGG-----------------------------------CTGATGCAAGTC----------------------AGTTTGAA---------------------------------------------------------GC--------------CTTCCTATG----------TTTT---A--TTACAA--AC--------GT-AT-------------CAGTTA-------T-AGAA------TG-T-C------------------TTAC-----TTT-----------GCTA-------T-AAT---GC-AAT---TATATACAACTTTCAGCAACGGATCTCTTGGCTCTCGCATCGATGAAGAACGCAGCGAA-ATGCGATAAGTAATGTGAATTGCAG-A-ATTCAGTG-----AATCATC-GAATCTTTGAACGCACCTTGCACCCCTTGG-TATTCCGAGG-GGTATGCCTGTTTGAGTGTCATGGT-ATTCTC-A----------ACCC-CCAA---ATTCTT---T-----ATT-GAGTCTTGGTGGGC---TTGGAC-TTGGA-GG-TT-----------GTGCTG--G----ATT---TTTA------------TCAATTCAGCTCCTC-TGAAATATATTAGTGT------G---AATCT-----------------T---------ACG---------------GATCG---------------------C-CTTCAGTGTGATAAT--------------------TGT-CTACGCTGT----------------------------------------------------------GGTTG--TG-A-------------AGTAT------------------------------------------------------------ATTTGTATTCATGC-T-TC----------T-AA----------------------TC----------------------------------------------------GTCTCTTACT----------------------------------------------TGAGAC-AA---------------------------------TTATAACT---TT-GACATCT--TGATTGT-CCGAGTTGTAGTCTAGAGAAGCATTTTCCGCGCTGGA-CCGTGTACAAG-TCTCTTGGAATAGAGCGTCATAGAGGGTGAGAATCCCGTCCATGACACGGAC-TACCAG-TGC-TTTGTGATGTGCTCTCAAAGAGTCGAGTTGTTTGGGAATGCAGCTCAAAATGGGTGGTAAATTCCATCTAAAGCTAAATATTGGCGAGAGACCGATAGCGAACAAGTACCGTGAGGGAAAGATG-AAAAGCACTTTGGAAAGAGAGTTAAACAGTACGTGAAATTGCTGAAAGGGAAACGATTGAAGTC-AGTCGCGTTATTCAGAACTCAGCCTT-AC------CTCGG----TA-TGGTGCATTTTCTGT---TTAAC-GGGCCAGCATCAGTTTCGAT----CGCCGGAAAAAGGTTAGAG-AAATGTGGCA--C--CTTC---GG--GT-GTG-TTATAGTCTCTA--ATTGTATAC-GGTGGTTGGGACTGAGG----AACTCAGTACACCT-TTA----TGGTCGGG-----------GTTC-GCCCACG--TTTGTAC-TTAGGATGCTGGCGTAATGGCTTTAAGCGACCCGTCTTGAAACACGGACCAAGGAGTCTAACATGCCTGCGAGTGTTTGGGT--GGTAAACCC-GAGCGCGTAATGAAAGTG-AA---AGTTGGG-ATCTCT-GTCGT------------GGAGAGCACCGACGCCCGGACCAGAAC-TTCT-GTGACGG----CCCTGCGGTAG-AGCATGTATGTTGGGACCCGAAAGATGGTGAACTATGCCTGAATAGGGTGAAGCCAGAGGAAACTCTGGTGGAGGCTCGTAGCGATTCTGACGTGC-AAATCGATCGTCAAATTT-GGGT-ATAG-------------------TGT-ATTTCCGTTGGCTCGATATCCGCACCGGTCATC-GAGTTCTTGGAGGAGTGGGGTCTCGAGTCTCTTGAGGAGAACGCACACTC-CGCGACTCCGT------GCACGAAAGTCTTCGTGAACGGTGTCTGGATGGGTGTTCATCGTGACCCGGCAAATCTGGTCAGGACGATCAAGAAGCTGCGTCGCAAGGACGACATCAGTCCCGAAGTGTCCGTCGTGCGGGAYATC-CGTGAGCGAGAGCTGCGCCTGTACACAGACGCAGGACGTGTCTGTCGCCCGCTCTTCATCGTTGAGAA------CCACCACCTCGCGATCAGGAAGAAGCACATCGAGAAGAT-------------------CG------------TCAAC-----GGAATCCCCGTCT--------------------------TTGACGAGTTCGGCCAGCCGGTCTATGAGATTGATT------------CCGATAACAAAGTCACCGACAAGC---AAAAGATC------ATTCCGTATGAGTTCACGGATCTCATCAAGGATGGTGTCGTCGAGATGCTGGATGCGGAGGAAG--AGGAGACGGTCATGATTTGTATGTCGCCGGAGGATCTGGAGAACTC--------------------GCGCTTGCAAGCTGCGGGTATAGATCCGC------------------------------------------------ATACGAAGGACC----------CGACGGAG---------------TTCGACCCTGCTGCGCGAATCAAGGCTCCGACTTCAG---------CACACACTTG-GACCCATTGTGAGATTCACCCGAGTATGA-TTTTGGGCGTTTGCGCTAGCATCATTCTGCTA-----------------------------TCCTCATCAT-CGCTGGT---------------------------------------------------------------GGTACTGGTGAATTCGAGGCTGGTATCTCCAAGGATGGTCAGACCCGTGAACACGCTCTCCTTGCCTTCACCCTCGGTGTCAGGCAACTCATCGTCGCCGTCAACAAGATGGACACCACCA-------------------------------------------------------------------------------------------------------------------------------------------------------------------------------------------------------------------------------------------------------------------------------------------------------------------------------------------------------AGTGGAGCGAGGACCGTTTCAACGAAATCATCAAGGAAACCTCCACCTTCATCAAGA-----------------------------------------------------------------------------------------------AGGTCGGCTACAACCCCAAGGCCGTCGCTTTCGTCCCCATCTCTGGCTG---------------------------------------------------------------------------------------------------------------------GCACGGTGAC-------------------------------------------------------------------------------------------------------------------------------------------------------------------------------------------------------------------------------------------------------------------AACATGTTGG-------------------------------------------AGGAGTCCCCCAAGTATG--------------------------------------------------------------------------------------------TCGTGCTGCTATGA--TCGAT-TCGGTGC------------------------------GCGTTTACTGATAGCG-CTTTCTTCCTATAGCATGCCA--GGACAAGGGCTGGACTAA-----------------------------------------------GGAGACCAAGGCGCGGTGTTGTCAA--------------------------------------------------------------------------------------------------------GGGTAA---------------------------------------------------------------GA
>FP_134973_USA
ACG-AG--TTCT--------------TGA----------------AC-G-GGTTGTAGCTGGCT--CTTTTT--------------------------TAGGAGCA-TGTGCACGCC------T------------GGCTCAATT--------C----------CACTCCTTAACC-TCTGTGCACTT-------------------A-TTGTAGG-------TCGGTGGAGG-----------------------------------CTGGCGCAAGTC----------------------AGTTTGAA---------------------------------------------------------GC--------------CTTCCTATG----------TTTT---A--TTACAA--AC--------GT-AT-------------CAGTTA-------T-AGAA------TG-T-C------------------TTAC-----TTT-----------GCTA-------T-AAT---GCAAAT---TATATACAACTTTCAGCAACGGATCTCTTGGCTCTCGCATCGATGAAGAACGCAGCGAA-ATGCGATAAGTAATGTGAATTGCAGAA-ATTCAGTG-----AATCATC-GAATCTTTGAACGCACCTTGCACCCCTTGG-TATTCCGAGG-GGTATGCCTGTTTGAGTGTCATGGT-ATTCTC-A----------ACCC-CCAA---ATTCTT---T-----ATT-GAGTCTTGGTGGGC---TTGGAC-TTGGA-GG-TT-----------GTGCTG--G----ATT---TTTA------------TTAATTCAGCTCCTC-TGAAATATATTAGTGT------G---AATCT-----------------T---------ACG---------------GATCG---------------------C-CTTCAGTGTGATAAT--------------------TGT-CTACGCTGT----------------------------------------------------------GGTTG--TG-A-------------AGTAT------------------------------------------------------------ATTTGTATTCATGC-T-TC----------T-AA----------------------TC----------------------------------------------------GTCTCTTACT----------------------------------------------TGAGACGAA---------------------------------TTACATCT---TT-GACATCT--CGATTGT-CCGAGTTGTAGTCTAGAGAAGCATTTTCCGCGCTGGA-CCGTGTACAAG-TCTCTTGGAATAGAGCGTCATAGAGGGTGAGAATCCCGTCCATGACACGGAC-TACCAG-TGC-TTTGTGATGTGCTCTCAAAGAGTCGAGTTGTTTGGGAATGCAGCTCAAAATGGGTGGTAAATTCCATCTAAAGCTAAATATTGGCGAGAGACCGATAGCGAACAAGTACCGTGAGGGAAAGATG-AAAAGCACTTTGGAAAGAGAGTTAAACAGTACGTGAAATTGCTGAAAGGGAAACGATTGAAGTC-AGTCGCGTTATTCAGAACTCAGCCTT-AC------CTCGG----TA-TGGTGCATTTTCTGT---TTAAC-GGGCCAGCATCAGTTTTGAT----TGCCGGAAAAAGGTTAGAG-AAATGTGGCA--C--CTTC---GG--GT-GTG-TTATAGTCTCTA--ATTGTATAC-GGTGGTTGGGACTGAGG----AACTCAGTACACCT-TTA----TGGTCGGG-----------GTTC-GCCCACG--TTTGTAC-TTAGGATGCTGGCGTAATGGCTTTAAGCGACCCGTCTTGAAACACGGACCAAGGAGTCTAACATACCTGCGAGTGTTTGGGT--GGTAAACCC-GAGCGCGTAATGAAAGTG-AA---AGTTGGG-ATCTCT-GTCGT------------GGAGAGCACCGACGCCCGGACCAGAAC-TTCT-GTGACGG----CCCTGCGGTAG-AGCATGTATGTTGGGACCCGAAAGATGGTGAACTATGCCTGAATAGGGTGAAGCCAGAGGAAACTCTGGTGGAGGCTCGTAGCGATTCTGACGTGC-AAATCGATCGTCAAATTT-GGGT-ATAGGGGTTGTCTCTCATGG-CGTGT-ATCTCCGTTGGCTCGATATCCGCACCGGTCATC-GAGTTCTTGGAGGAGTGGGGTCTCGAGTCCCTTGAGGAGAACGCACACTC-CGCGACTCCGT------GCACGAAGGTCTTCGTCAACGGTGTCTGGATGGGTGTTCATCGTGACCCGGCGAATCTGGTCAGGACGATCAAGAAGCTGCGTCGAAAGGACGACATCAGCCCCGAAGTGTCCGTCGTTCGGGACATC-CGTGAGCGAGAACTGCGGTTGTACACAGATGCCGGACGTGTCTGCCGACCGCTCTTCATCGTCGAGAA------CCACCACCTCGCGATCAGGAAGAAACATATCGAGAAGAT-------------------CA------------TCAAC-----GGAATTCCCGTTC--------------------------TCGACGAGTACGGCCAGCCGGTGTATGAGGTTGATT------------CCGAAAACAAAGCCACTGACAAGC---AAAAGATC------ATTCCCTATGAATTCACGGACCTCATCAAGGATGGTGTCGTCGAGATGCTGGACGCGGAGGAAG--AGGAGACGGTCATGATTTGTATGTCGCCGGAGGATCTGGAGAACTC--------------------GCGCTTGCAGGCGGCGGGAATAGATCCGC------------------------------------------------ACACGAAGGACC----------CATCCGAG---------------TTCGACCCTGCGGCGACGATCAAGGCTCCGACGTCAG---------CACATACGTG-GACCCATTGTGAGATTCACCCGAGTATGA-TCTTGGGTGTTTGCGCTAGTATCATTCTGCTA-----------------------------TCCTCATCAT-CGCTGGT---------------------------------------------------------------GGTACTGGTGAATTCGAGGCTGGTATCTCCAAGGATGGTCAGACCCGTGAACACGCTCTCCTTGCATTCACCCTCGGTGTCAGGCAACTCATCGTCGCCGTCAACAAGATGGACACCACCA-------------------------------------------------------------------------------------------------------------------------------------------------------------------------------------------------------------------------------------------------------------------------------------------------------------------------------------------------------AGTGGAGCGAGGACCGTTTCAACGAAATCGTCAAGGAAACCTCCACCTTCATCAAGA-----------------------------------------------------------------------------------------------AGGTCGGCTACAACCCCAAGGCCGTCGCCTTCGTCCCCATCTCTGGCTG---------------------------------------------------------------------------------------------------------------------GCACGGTGAC-------------------------------------------------------------------------------------------------------------------------------------------------------------------------------------------------------------------------------------------------------------------AACATGTTGG-------------------------------------------AGGAGTCCCCCAAGTATG--------------------------------------------------------------------------------------------TCGTGCTGCTATGA--TCGAT-TTGGTGC------------------------------GCGTTTACTGATAGTG-CTTTCTTTCTATAGCATGCCATGGTACAAGGGCTGGACTAA-----------------------------------------------GGAGACCAAGGC-CGGTGTTGTCAA--------------------------------------------------------------------------------------------------------GGGCAA---------------------------------------------------------------GA
>Gloeoporus_orientalis_GJ050831_98
ACG-AG--TTCT--------------TGA----------------AC-G-GGTTGTCGCTGGCT--TT------------------------------TAGAAGCA-TGTGCACGCC------C------------GGCTCAATC--------C----------ACTCCTTTAACC-TCTGTGCACTT-------------------A-TTGTAGA-------TGGGTGAAGGAATC-------------------------------TGGGTGCAAATTCAAAAAAG---------CCCGGGTTCTGAA---------------------------------------------------------GC--------------CTTTCTATG----------TTTTTTAA--TTACAA--AC--------MT-AT-------------CAGTCG-------A-AGAA------TG-T-CT-----------------TTAC-----TTT-----------GCTA-------T-AAC---GC-AAT---TATATACAACTTTCAGCAACGGATCTCTTGGCTCTCGCATCGATGAAGAACGCAGCGAA-ATGCGATAAGTAATGTGAATTGCAG-A-ATTCAGTG-----AATCATC-GAATCTTTGAACGCACCTTGCACCCCTTGG-TATTCCGAGG-GGTATGCCTGTTTGAGTGTCATGGT-ATTCTC-A----------ACCC-CCAA---ATTCTT---T-----ATT-GAGTTYTGGCGGGC---TTGGAC-TTGGA-GG-TT-----------GTGCTG--G----CTT---------------------TGTTCAGCTCCTC-TAAAATATATTAGTGT------G---AATCT-----------------T---------ACG---------------GATCG---------------------C-CTTCAGTGTGATAAT--------------------TGT-CTACGCTGT----------------------------------------------------------TTTCG--TG-A-------------AGTATA----------------------------------------------------------AAATTGTATTCATGC-T-TC----------T-AA----------------------TC----------------------------------------------------GTCTTTCTAA----------------------------------------------TAAGAC-AA---------------------------------TTAACTCT---TT-GACATCT--TGATTGT-CCGAGTTGTAGTCTAGAGAAGCATTTTCCGCGTTGGA-CCGTGTACAAG-TCTCTTGGAATAGAGCGTCATAGAGGGTGAGAATCCCGTCCATGACACGGAC-TACCAG-TGC-TTTGTGATGTGCTCTCAAAGAGTCGAGTTGTTTGGGAATGCAGCTCAAAATGGGTGGTAAATTCCATCTAAAGCTAAATATTGGCGAGAGACCGATAGCGAACAAGTACCGTGAGGGAAAGATG-AAAAGCACTTTGGAAAGAGAGTTAAACAGTACGTGAAATTGCTGAAAGGGAAACGATTGAAGTC-AGTCGCGTTATTCAGAACTCAGCCTT-AC------CTCGG----TA-TGGTGCATTTTCTGT---TTAAC-GGGCCAGCATCAGTTTTGAC----CGCTGGAAAAAGGTCAGAG-AAATGTGGCA--C--CTTC---GG--GT-GTG-TTATAGTCTCTG--ATTGTATAC-AGTGGTTGGGACTGAGG----AACTCAGTACACCT-TTA----TGGTCGGG-----------GTTC-GCCCACG--TTTGTAC-TTAGGATGCTGGCGTAATGGCTTTAAGCGACCCGTCTTGAAACACGGACCAAGGAGTCTAACATGCCTGCAAGTGTTTGGGT--GGTAAACCC-GAGCGCGTAATGAAAGTG-AA---AGTTGGG-ATCTCT-GTCGT------------GGAGAGCACCGACGCCCGGCCCTGAAC-TTCT-GTGACGG----ACCTGCGGTAG-AGCATGTATGTTGGGACCCGAAAGATGGTGAACTATGCCTGA------------------------------------------------------------------------------------------------------------------------------------------------------------------------------------------------------------------------------------------------------------------------------------------------------------------------------------------------------------------------------------------------------------------------------------------------------------------------------------------------------------------------------------------------------------------------------------------------------------------------------------------------------------------------------------------------------------------------------------------------------------------------------------------------------------------------------------------------------------------------------------------------------------------------------------------------------------------------------------------------------------------------------------------------------------------------------------------------------------------------------------------------------------------------------------------------------------------------------------------------------------------------------------------------------------------------------------------------------------------------------------------------------------------------------------------------------------------------------------------------------------------------------------------------------------------------------------------------------------------------------------------------------------------------------------------------------------------------------------------------------------------------------------------------------------------------------------------------------------------------------------------------------------------------------------------------------------------------------------------------------------------------------------------------------------------------------------------------------------------------------------------------------------------------------------------------------------------------------------------------------------------------------------------------------------------------------------------------------------------------------------------------------------------------------------------------------------------------------------------------------------------------------------------------------------------------------------------------------------------------------------------------------------------------------------------------------------------------------------------------------------------------------------------
>Gloeoporus_africanus_918572
ACG-AG--TTTT--------------TGA----------------AC-G-GGTTGTCGCTGGCT--TT------------------------------TCGAAGCA-TGTGCACGCC------T------------GGCTCAATC--------C----------ACTCCTTCAACC-TCTGTGCACTT-------------------A-TTGTAGA-------CTGGTGAATGAACTTGGG--------------------------CCTTTTGGCCCTA----------------------GTTTTGAA---------------------------------------------------------GC--------------CTCTCTATG----------TTTT-TAA--TCATAA--AC--------GT-AT-------------CAGTTA-------T-AGAA------TG-T-CT-----------------TTAC-----TTT-----------GCTA-------T-AAT---GC-AAT---TATATACAACTTTCAGCAACGGATCTCTTGGCTCTCGCATCGATGAAGAACGCAGCGAA-ATGCGATAAGTAATGTGAATTGCAG-A-ATTCAGTG-----AATCATC-GAATCTTTGAACGCACCTTGCACCCCTTGG-TATTCCGAGG-GGTATGCCTGTTTGAGTGTCATGGT-ATTCTC-A----------ACCC-CCAA---ATTCTT---T-----ATT-GAATTCTGGCGGGC---TTGGAT-TTGGA-GG-CT-----------GTGCTG--G----CTT---------------------TGTTCAGCTCCTC-TGAAATATATTAGTGT------G---AATCT-----------------T---------ACG---------------GATCG---------------------C-CTTCAGTGTGATAAT--------------------TGT-CTACGCTGT----------------------------------------------------------GGTTG--TG-A-------------AGTATA----------------------------------------------------------AATCTGTATTCATGC-T-TC----------T-AA----------------------TC----------------------------------------------------GTCTTTTTAC----------------------------------------------TAGGAC-AA---------------------------------TTAACCAT---TT-GACATCT--CGATTGT-CCGAGTTGTAGTCTAGAGAAGCATTTTCCGCGTTGGA-CCGTGTACAAG-TCTCTTGGAATAGAGCGTCATAGAGGGTGAGAATCCCGTCCATGACACGGAC-TACCAG-TGC-TTTGTGATGTGCTCTCAAAGAGTCGAGTTGTTTGGGAATGCAGCTCAAAATGGGTGGTAAATTCCATCTAAAGCTAAATATTGGCGAGAGACCGATAGCGAACAAGTACCGTGAGGGAAAGATG-AAAAGCACTTTGGAAAGAGAGTTAAACAGTACGTGAAATTGCTGAAAGGGAAACGATTGAAGTC-AGTCGCGTTATTCAGAACTCAGCCTT-AC------CTTGG----TA-TGGTGCATTTTCTGT---TTAAC-GGGCCAGCATCAGTTTTGAC----CGCTGGAAAAAGGTTAGAG-AAATGTGGCA--C--CTTC---GG--GT-GTG-TTATAGTCTCTG--ATTGTATAC-AGTGGTTGGGACTGAGG----AACTCAGTACACCT-TTA----TGGTCGGG-----------GTTC-GCCCACG--TTTGTAC-TTAGGATGCTGGCGTAATGGCTTTAAGCGACCCGTCTTGAAACACGGACCAAGGAGTCTAACATGCCTGCGAGTGTTTGGGT--GGTAAACCC-GAGCGCGTAATGAAAGTG-AA---AGTTGGG-ATCTCT-GTCGT------------GGAGAGCACCGACGCCCGGCCCTGAAC-TTCT-GTGACGG----ACCTGCGGTAG-AGCATGTATGTTGGGACCCGAAAGATGGTGAACTATGCCTGA--------------------------------------------------------------------------------------TTGTCGCTTATGT-CGTGT-ATCTCCGTCGGCTCGATATCCGCGCCCGTCATC-GAGTTCTTGGAGGAGTGGGGTCTCGAGTCCCTCGAAGAAAACGCGCACTC-CGCGACACCGT------GCACGAAGGTCTTCGTCAAYGGTGTCTGGATGGGTGTGCATCGTGACCCGGCGAACTTRGTYAGGACGATCAAGAAGCTGCGTCGTAAAGACGACATCAGCCCCGAAGTGTCCGTTGTCCGAGATATC-CGTGAGCGCGAGCTGCGTCTGTACACAGATGCAGGACGTGTCTGCCGACCACTCTTTATTGTCGACAA------TCACCACCTTGCGATCAGGAAGAAACACGTCGAGAAGAT-------------------TG------------TCAAC-----GGCATCGCCGTCT--------------------------TCGACGAGTTCGGCCAGCCAGCCTATGAGACGGATC------------CGGAAGGTGTACCTACGGATAAAC---AAAAGATC------ATTCCGTACGAGTTCACCGACCTCATCAAGGACGGTGTCATTGAGATGTTGGATGCGGAGGAAG--AGGAGACTGTCATGATTTGTATGTCGCCGGAGGATTTGGAGAACTC--------------------GCGGTTGCAGGCGGCGGGCATAGATCCGC------------------------------------------------ATGCGAAGGACC----------CGACGGAG---------------TTCGACCCCGCGGCTCGAATCACAGCACCCACCTCAG---------CGCATACATG-GACACATTGCGAGATCCACCCGAGTATGA-------------------------TTC-------------------------------------------------------------------------------------------------------------------------------------------------------------------------------------------------------------------------------------------------------------------------------------------------------------------------------------------------------------------------------------------------------------------------------------------------------------------------------------------------------------------------------------------------------------------------------------------------------------------------------------------------------------------------------------------------------------------------------------------------------------------------------------------------------------------------------------------------------------------------------------------------------------------------------------------------------------------------------------------------------------------------------------------------------------------------------------------------------------------------------------------------------------------------------------------------------------------------------------------------------------------------------------------------------------------------------------------------------------------------------------------------------------------------------------------------------------------------------------------------------------------------------------------------------------------------------------------------------------------------------------------------------------------------------------------------------------------------------------------------------------
>Gloeoporus_pannocinctus_DLL2009_146_USA
ACG-AG--TTCT--------------TGA----------------AC-A-GGTTGTCGCTGGCC--CTTT----------------------------ACAGGGTA-TGTGCACACC------T------------GGCTCAATT--------T----------CCACTCTTAACC-TCTGTGCACTC-------------------T-TTGTAGG-------TCGGTTGATG-----------------------------------CTGGCGCAAGTC----------------------AGTTTGAA---------------------------------------------------------GC--------------CTTCCTATG----------TTTT---A--TTACAA--AC--------GC-TT-------------CAGTTA-------T-AGAA------TG-T--------------------TTAC-----TTT-----------GCTA-------T-AAC---GC-AAA---TATATACAACTTTCAGCAACGGATCTCTTGGCTCTCGCATCGATGAAGAACGCAGCGAA-ATGCGATAAGTAATGTGAATTGCAG-A-ATTCAGTG-----AATCATC-GAATCTTTGAACGCACCTTGCGCCCCTTGG-TATTCCGAGG-GGCATGCCTGTTTGAGTGTCATGGA-ATTCTC-A----------TCCC-CTAA---ATTTAT---T-------------TTTGGTGGGC---TTGGAT-GTGGA-GG-TT-----------GTGCCG--G----TTT---GTT-------------AAAAGCCGGCTCCTC-TGAAATGCATTAGTGT------G---AATCT-----------------T---------ACT---------------GATCG---------------------C-CTTCAGTGTGATAAT--------------------TGT-CTACGCTGT----------------------------------------------------------GGTTG--TG-A-------------AGTAA------------------------------------------------------------ATTAATGTTCATGC-T-TC----------T-AA----------------------TC----------------------------------------------------GTCTCTTTT-----------------------------------------------TGAGAC-AA---------------------------------TTAC------TTT-GACATC---------------------------------------------------------------------------------------------------------------------------------------------------------------------------------------------------------------------------------------------------------------------------------------------------------------------------------------------------------------------------------------------------------------------------------------------------------------------------------------------------------------------------------------------------------------------------------------------------------------------------------------------------------------------------------------------------------------------------------------------------------------------------------------------------------------------------------------------------------------------------------------------------------------------------------------------------------------------------------------------------------------------------------------------------------------------------------------------------------------------------------------------------------------------------------------------------------------------------------------------------------------------------------------------------------------------------------------------------------------------------------------------------------------------------------------------------------------------------------------------------------------------------------------------------------------------------------------------------------------------------------------------------------------------------------------------------------------------------------------------------------------------------------------------------------------------------------------------------------------------------------------------------------------------------------------------------------------------------------------------------------------------------------------------------------------------------------------------------------------------------------------------------------------------------------------------------------------------------------------------------------------------------------------------------------------------------------------------------------------------------------------------------------------------------------------------------------------------------------------------------------------------------------------------------------------------------------------------------------------------------------------------------------------------------------------------------------------------------------------------------------------------------------------------------------------------------------------------------------------------------------------------------------------------------------------------------------------------------------------------------------------------------------------------------------------------------------------------------------------------------------------------------------------------------------------------------------------------------------------------------------------------------------------------------------------------------------------------------------------------------------------------------------------------------------------------------------------------------------------------------------------------------------------------------------------------------------------------------------------------------------------------
>Gloeoporus_pannocinctus_14260_CHN
ACG-AG--TTCT--------------TGA----------------AC-A-GGTTGTCGCTGGCC--CTTT----------------------------ACAGGGTA-TGTGCACACC------T------------GGCTCAATT--------T----------CCACTCTTAACC-TCTGTGCACTC-------------------T-TTGTAGG-------TCGGTTGATG-----------------------------------CTGGCGCAAGTC----------------------AGTTTGAA---------------------------------------------------------GC--------------CTTCCTATG----------TTTT---A--TTACAA--AC--------GC-TT-------------CAGTTA-------T-AGAA------TG-T--------------------TTAC-----TTT-----------GCTA-------T-AAC---GC-AAA---TATATACAACTTTCAGCAACGGATCTCTTGGCTCTCGCATCGATGAAGAACGCAGCGAA-ATGCGATAAGTAATGTGAATTGCAG-A-ATTCAGTG-----AATCATC-GAATCTTTGAACGCACCTTGCGCCCCTTGG-TATTCCGAGG-GGCATGCCTGTTTGAGTGTCATGGA-ATTCTC-A----------TCCC-CTAA---ATTTAT---T-------------TTTGGTGGGC---TTGGAT-GTGGA-GG-TT-----------GTGCCG--G----TTT---GTT-------------AAAAGCCGGCTCCTC-TGAAATGCATTAGTGT------G---AATCT-----------------T---------ACT---------------GATCG---------------------C-CTTCAGTGTGATAAT--------------------TGT-CTACGCTGT----------------------------------------------------------GGTTG--TG-A-------------AGTAA------------------------------------------------------------ATTAATGTTCATGC-T-TC----------T-AA----------------------TC----------------------------------------------------GTCTCTTTT-----------------------------------------------TGAGAC-AA---------------------------------TTAC------TTT-GACATC---------------------------------------------------------------------------------------------------------------------------------------------------------------------------------------------------------------------------------------------------------------------------------------------------------------------------------------------------------------------------------------------------------------------------------------------------------------------------------------------------------------------------------------------------------------------------------------------------------------------------------------------------------------------------------------------------------------------------------------------------------------------------------------------------------------------------------------------------------------------------------------------------------------------------------------------------------------------------------------------------------------------------------------------------------------------------------------------------------------------------------------------------------------------------------------------------------------------------------------------------------------------------------------------------------------------------------------------------------------------------------------------------------------------------------------------------------------------------------------------------------------------------------------------------------------------------------------------------------------------------------------------------------------------------------------------------------------------------------------------------------------------------------------------------------------------------------------------------------------------------------------------------------------------------------------------------------------------------------------------------------------------------------------------------------------------------------------------------------------------------------------------------------------------------------------------------------------------------------------------------------------------------------------------------------------------------------------------------------------------------------------------------------------------------------------------------------------------------------------------------------------------------------------------------------------------------------------------------------------------------------------------------------------------------------------------------------------------------------------------------------------------------------------------------------------------------------------------------------------------------------------------------------------------------------------------------------------------------------------------------------------------------------------------------------------------------------------------------------------------------------------------------------------------------------------------------------------------------------------------------------------------------------------------------------------------------------------------------------------------------------------------------------------------------------------------------------------------------------------------------------------------------------------------------------------------------------------------------------------------------------------------
>Gloeoporus_pannocinctus_CBS_291_71_FRA
[truncated: 640,373 more chars]
